# Supplementary material for: Contribution of the Mobilome to the Configuration of the Resistome of Corynebacterium striatum
Source: Int J Mol Sci. 2024 Sep 29;25(19):10499. doi: 10.3390/ijms251910499 (PMC11477358; doi:10.3390/ijms251910499)
Supplement: Supplementary file 1 [file ijms-25-10499-s001.zip]

Archive with 2 entries (2 files):
- Supplementary figures.pdf
- Supplementary Table and files.xlsx
