# Supplementary material for: Contribution of the Mobilome to the Configuration of the Resistome of Corynebacterium striatum
Source: Int J Mol Sci. 2024 Sep 29;25(19):10499. doi: 10.3390/ijms251910499 (PMC11477358; doi:10.3390/ijms251910499)
Supplement: Supplementary file 1 [file ijms-25-10499-s001.zip › Supplementary Table and files.xlsx]

## Sheet:  Supplementary Table 1
# of Seq.	ARG	Drug class	Seq. coverage (%)	Seq. identity (%)
1	aac(6')-IIa	Aminoglycoside	97.28	100
131	aac(6')-Ia	Aminoglycoside	100	100
71	aac(6')-Ib3	Aminoglycoside	100	100
130	aadA	Aminoglycoside	100	100
117	aph(3'')-Ib	Aminoglycoside	97.75	99.6
118	aph(3')-Ia	Aminoglycoside	100	100
5	aph(3')-VIa	Aminoglycoside	100	98.5
115	aph(6)-Id	Aminoglycoside	100	99.3
1	dfrA1	Diaminopyrimidine	100	88.5
314	ErmX	Streptogramin, Streptogramin B, Streptogramin A, Lincosamide, Macrolide	100	90.5
1	tem-1	Penam, Penem, Cephalosporin, Monobactam	100	100
119	tetA	Tetracycline, Penam	100	99
117	cmx	Phenicol	100	99.7
206	sul1	Sulfonamide	100	100
1	tet(33)	Tetracycline	99.75	99
1	tet(L)	Tetracycline	100	99.3
216	tetW	Tetracycline	100	97.2
2	rpsL	Mutations on protein gene	97.58	92.6
307	16S	Mutations on rRNA gene (16S)	68.98	90.873
54	23S	Mutations on rRNA gene (23S)	70.32	85.002

## Sheet: Supplementary Table 2 ICE 1
Locus Tag	Gene	Product	HHpred
FBNKBE_00005		hypothetical protein	Glycoprotein; Envelope protein, attachment, viral entry, receptor binding, viral assembly
FBNKBE_00010		hypothetical protein	Integrase; PROTEIN-DNA COMPLEX
FBNKBE_00015		hypothetical protein	CDw150; viral protein-receptor complex
FBNKBE_00020		hypothetical protein	Receptor tyrosine-protein kinase erbB-2
FBNKBE_00025		hypothetical protein	Zn dependent hydrolase fused to HTH domain, IrrE ortholog
FBNKBE_00030		hypothetical protein	ComR; Streptococcus, Competence, Quorum sensing, ComR, TRANSCRIPTION REGULATOR
FBNKBE_00035		hypothetical protein	NADH dehydrogenase [ubiquinone] 1 beta subcomplex subunit 4
FBNKBE_00040		hypothetical protein	Protein apaG; all beta protein, Structural Genomics, Protein Structure Initiative
FBNKBE_00045		hypothetical protein	AQ-C16C19 peptide; helical bundles, metallopeptide complexes, polynuclear metal-binding, Cd(II), self-assembly
FBNKBE_00050		hypothetical protein	Negative elongation factor complex member C/D; transcription elongation factor
FBNKBE_00060		DUF21 domain-containing protein
FBNKBE_00065		DNA-binding protein
FBNKBE_00070	yqaJ	YqaJ viral recombinase family protein
FBNKBE_00075		DUF1281 domain-containing protein
FBNKBE_00080	recT	Recombinase RecT
FBNKBE_00085		single-stranded DNA-binding protein
FBNKBE_00090		hypothetical protein
FBNKBE_00095		Recombinase domain-containing protein
FBNKBE_00100		hypothetical protein	Soluble cytochrome b562, Histamine H4 receptor fusion
FBNKBE_00105		hypothetical protein	Gabija Anti-Defense 1; viral immune evasion, phage, bacteria, anti-phage defense complex
FBNKBE_00110		Phage protein
FBNKBE_00115		hypothetical protein	DNA-directed RNA polymerase II 19 kDa polypeptide; transferase
FBNKBE_00120		hypothetical protein	Aragonite protein AP7
FBNKBE_00125		UCR-hinge domain-containing protein
FBNKBE_00130		hypothetical protein	Complement decay-accelerating factor
FBNKBE_00135	rusA	RusA family crossover junction endodeoxyribonuclease
FBNKBE_00140		Helix-turn-helix DNA binding protein
FBNKBE_00145		hypothetical protein	Transient receptor potential cation channel subfamily V member 1
FBNKBE_00150		Terminase small subunit
FBNKBE_00155		Terminase
FBNKBE_00160		Terminase
FBNKBE_00165		phage portal protein	Integrase
FBNKBE_00170		HK97 family phage prohead protease
FBNKBE_00175		phage major capsid protein
FBNKBE_00180		30S ribosomal protein S6
FBNKBE_00185		Head-to-tail adaptor
FBNKBE_00190		hypothetical protein	BRASSINOSTEROID INSENSITIVE 1-associated receptor kinase 1
FBNKBE_00195		30S ribosomal protein S8
FBNKBE_00200		Tail terminator
FBNKBE_00205		Major tail protein
FBNKBE_00210		Tail assembly chaperone
FBNKBE_00215		Transposase
FBNKBE_00220		hypothetical protein
FBNKBE_00225		tape measure protein
FBNKBE_00230		hypothetical protein	UBIQUINOL CYTOCHROME C OXIDOREDUCTASE
FBNKBE_00235		hypothetical protein	SH3b domain-containing protein
FBNKBE_00240		Minor tail protein
FBNKBE_00245		hypothetical protein	Tail protein, 43 kDa
FBNKBE_00250		Minor tail protein
FBNKBE_00255		Minor tail protein
FBNKBE_00260		hypothetical protein	Chromodomain-helicase-DNA-binding protein 4; chromodomain, SANT, SLIDE, NuRD, TRANSCRIPTION
FBNKBE_00265		hypothetical protein	DNA helicase II
FBNKBE_00270		hypothetical protein	Nucleocapsid phosphoprotein
FBNKBE_00275		Chitin-binding type-3 domain-containing protein
FBNKBE_00285	dcd	dCTP deaminase
FBNKBE_00290		UDP-glucose 6-dehydrogenase
FBNKBE_00295		YibE/F family protein
FBNKBE_00300		Aspartate/tyrosine/aromatic aminotransferase
FBNKBE_00305		DUF1707 domain-containing protein
FBNKBE_00310	kefC	Glutathione-regulated potassium-efflux system protein kefC
FBNKBE_00315		IS30 family transposase	Integrase; Integrase-DNA complex, hydrolase

## Sheet: ICE 2
Locus Tag	Gene	Product	HHpred
CMAJHF_00005		hypothetical protein	Putative plasmid related protein
CMAJHF_00010	sucB	2-oxoglutarate dehydrogenase, E2 component, dihydrolipoamide succinyltransferase
CMAJHF_00015		Oxidoreductase
CMAJHF_00020		leucyl aminopeptidase
CMAJHF_00025		Branched-chain-amino-acid aminotransferase
CMAJHF_00030		Branched-chain amino acid transaminase
CMAJHF_00035		Nicotinate-nucleotide--dimethylbenzimidazole phosphoribosyltransferase
CMAJHF_00040		DUF3043 domain-containing protein
CMAJHF_00045		Fe-S-biosyn domain-containing protein
CMAJHF_00050		Asparagine synthetase
CMAJHF_00055	asnB	asparagine synthase (glutamine-hydrolyzing)
CMAJHF_00060	coxB	cytochrome-c oxidase
CMAJHF_00065		Cytochrome aa3 subunit 2
CMAJHF_00070		Cytochrome c oxidase polypeptide 4
CMAJHF_00075		Cytochrome aa3 subunit 3
CMAJHF_00080		Cytochrome bc1 complex cytochrome c subunit
CMAJHF_00085		Cytochrome bc1 complex Rieske iron-sulfur subunit
CMAJHF_00090		Cytochrome bc1 complex cytochrome b subunit
CMAJHF_00095		NlpC/P60 domain-containing protein
CMAJHF_00100		Protein NLP/P60 family, peptidoglycan lytic protein
CMAJHF_00105		Mannosyltransferase
CMAJHF_00110		Glucokinase
CMAJHF_00115		1-acyl-sn-glycerol-3-phosphate acyltransferase
CMAJHF_00120		Acyl-transf-3 domain-containing protein
CMAJHF_00125		polyadenylate-specific 3'-exoribonuclease AS
CMAJHF_00130		Phospho-2-dehydro-3-deoxyheptonate aldolase
CMAJHF_00135		Phospho-2-dehydro-3-deoxyheptonate aldolase
CMAJHF_00140		non-specific serine/threonine protein kinase
CMAJHF_00145		Transcriptional regulator
CMAJHF_00150		alpha-(1->6)-mannopyranosyltransferase A
CMAJHF_00155		Polyprenyl diphosphate synthase
CMAJHF_00160		GNAT family N-acetyltransferase
CMAJHF_00165		HEPN-SAV-6107 domain-containing protein
CMAJHF_00170		DUF3040 domain-containing protein
CMAJHF_00175	mraZ	division/cell wall cluster transcriptional repressor MraZ
CMAJHF_00180	rsmH	16S rRNA (cytosine(1402)-N(4))-methyltransferase RsmH
CMAJHF_00185	ftsL	Cell division protein FtsL
CMAJHF_00190		hypothetical protein	Francisella virulence factor
CMAJHF_00195		Penicillin-binding protein
CMAJHF_00200		hypothetical protein	UDP-N-ACETYLMURAMOYL-L-ALANYL-D-GLUTAMATE--2,6-DIAMINOPIMELATE LIGASE
CMAJHF_00205	murF	UDP-N-acetylmuramoyl-tripeptide--D-alanyl-D-alani ne ligase
CMAJHF_00210	mraY	phospho-N-acetylmuramoyl-pentapeptide-transferase
CMAJHF_00215	murD	UDP-N-acetylmuramoyl-L-alanine--D-glutamate ligase
CMAJHF_00220		hypothetical protein	Probable peptidoglycan glycosyltransferase FtsW
CMAJHF_00225		hypothetical protein	Peptidoglycan glycosyltransferase MrdB
CMAJHF_00230		hypothetical protein	Rod shape determining protein RodA
CMAJHF_00235	murG	undecaprenyldiphospho-muramoylpentapeptide beta-N-acetylglucosaminyltransferase
CMAJHF_00240	murC	UDP-N-acetylmuramate--L-alanine ligase
CMAJHF_00245	ftsQ	Cell division protein FtsQ
CMAJHF_00250	ftsZ	cell division protein FtsZ
CMAJHF_00255	pgeF	peptidoglycan editing factor PgeF
CMAJHF_00260		Pyridoxal phosphate homeostasis protein
CMAJHF_00265	sepF	Cell division protein SepF
CMAJHF_00270	yggT	YggT family protein
CMAJHF_00275		Cell wall synthesis protein Wag31
CMAJHF_00280		Zinc-binding dehydrogenase
CMAJHF_00285	ileS	isoleucine--tRNA ligase
CMAJHF_00290		Sugar (And other) transporter family protein
CMAJHF_00295		HTH-type transcriptional regulator
CMAJHF_00300		DNA polymerase IV
CMAJHF_00305		Asparaginase
CMAJHF_00310		Secreted protein
CMAJHF_00315		Secreted protein
CMAJHF_00320	lspA	signal peptidase II
CMAJHF_00325		Pseudouridine synthase
CMAJHF_00330		Secreted protein
CMAJHF_00335		Permease
CMAJHF_00340	rarD	EamA family transporter RarD
CMAJHF_00345		DNA-directed DNA polymerase
CMAJHF_00350		hypothetical protein	DNA polymerase III subunit alpha
CMAJHF_00355		Epoxyalkane:coenzyme M transferase
CMAJHF_00360		Secreted protein
CMAJHF_00365		Alkaline phosphatase
CMAJHF_00370		hypothetical protein	E3 ubiquitin-protein ligase RFWD3
CMAJHF_00375		hypothetical protein	PHD finger protein 12; protein-protein complex, TRANSCRIPTION
CMAJHF_00380	ilvA	threonine ammonia-lyase IlvA
CMAJHF_00385	yigZ	IMPACT family member yigZ
CMAJHF_00390		Secreted protein
CMAJHF_00395		Ribosome-associated heat shock protein
CMAJHF_00400		GTP pyrophosphokinase
CMAJHF_00405		ABC transporter substrate-binding protein
CMAJHF_00410		DNA polymerase III epsilon subunit
CMAJHF_00415	glgX	glycogen debranching protein GlgX
CMAJHF_00420	tetR	TetR family transcriptional regulator
CMAJHF_00425		hypothetical protein	Lipid binding protein LpqN
CMAJHF_00430		Secreted protein
CMAJHF_00435		DUF2567 domain-containing protein
CMAJHF_00440		Oxidoreductase molybdopterin binding domain protein
CMAJHF_00445		hypothetical protein	Bacterial Sulfite Oxidase
CMAJHF_00450		4-oxalocrotonate tautomerase
CMAJHF_00455	ybjN	YbjN domain-containing protein
CMAJHF_00460	hisD	Histidinol dehydrogenase
CMAJHF_00465	hisC	histidinol-phosphate transaminase
CMAJHF_00470	hisB	imidazoleglycerol-phosphate dehydratase HisB
CMAJHF_00475		Putative membrane protein
CMAJHF_00480		MFS transporter
CMAJHF_00485	hisH	Imidazole glycerol phosphate synthase subunit HisH
CMAJHF_00490	hisH	Imidazole glycerol phosphate synthase subunit hisH
CMAJHF_00495	priA	bifunctional 1-(5-phosphoribosyl)-5-((5-phosphoribosylamino)methylidenea mino)imidazole-4-carboxamide isomerase/phosphoribosylanthranilate isomerase PriA
CMAJHF_00500		inositol-phosphate phosphatase
CMAJHF_00505	hisF	Imidazole glycerol phosphate synthase subunit HisF
CMAJHF_00510	hisI	phosphoribosyl-AMP cyclohydrolase
CMAJHF_00515		TIGR02234 family membrane protein
CMAJHF_00520		indole-3-glycerol-phosphate synthase
CMAJHF_00525		Prolipoprotein diacylglyceryl transferase
CMAJHF_00530		hypothetical protein	Prolipoprotein diacylglyceryl transferase
CMAJHF_00535	pyk	pyruvate kinase
CMAJHF_00540		HNHc domain-containing protein
CMAJHF_00545	glgP	Alpha-1,4 glucan phosphorylase
CMAJHF_00550		Metal-dependentamidase/aminoacylase/carboxypeptid ase
CMAJHF_00555		Antibiotic biosynthesis monooxygenase
CMAJHF_00560		Glycerate kinase
CMAJHF_00565	gdhA	NADP-specific glutamate dehydrogenase
CMAJHF_00570		Cell division septum initiation protein DivIVA
CMAJHF_00575		Transmembrane protein
CMAJHF_00580		DNA-binding protein
CMAJHF_00585	rnc	ribonuclease III
CMAJHF_00590	mutM	bifunctional DNA-formamidopyrimidine glycosylase/DNA-(apurinic or apyrimidinic site) lyase
CMAJHF_00595		Amino acid carrier family protein
CMAJHF_00600		acylphosphatase
CMAJHF_00605	smc	chromosome segregation protein SMC
CMAJHF_00610	ftsY	Signal recognition particle receptor FtsY
CMAJHF_00615		Proton-antipo-M domain-containing protein
CMAJHF_00620		DUF4040 domain-containing protein
CMAJHF_00625	mrpC	Multisubunit sodium/proton antiporter, MrpC subunit
CMAJHF_00630		Formate hydrogenlyase subunit
CMAJHF_00635		monovalent cation/H+ antiporter subunit E
CMAJHF_00640		Monovalent cation/H+ antiporter subunit F
CMAJHF_00645		Na+/H+ antiporter subunit G
CMAJHF_00650		Ammonium Transporter Family
CMAJHF_00655		Nitrogen regulatory protein P-II
CMAJHF_00660	glnD	[protein-PII] uridylyltransferase
CMAJHF_00665	ffh	signal recognition particle protein
CMAJHF_00670		TIGR04053 family radical SAM/SPASM domain-containing protein
CMAJHF_00675		Lipopolysaccharide biosynthesis acyltransferase, m
CMAJHF_00680	rpsP	30S ribosomal protein S16
CMAJHF_00685		hypothetical protein	Cupin 2 conserved barrel domain protein
CMAJHF_00690	rimM	ribosome maturation factor RimM
CMAJHF_00695	trmD	tRNA (guanosine(37)-N1)-methyltransferase TrmD
CMAJHF_00700		DUF551 domain-containing protein
CMAJHF_00705		Serine/threonine protein kinase
CMAJHF_00710		S1 RNA binding domain protein
CMAJHF_00715		YhgE/Pip domain-containing protein
CMAJHF_00720	thiF	ThiF domain-containing protein
CMAJHF_00725		Thiazole synthase
CMAJHF_00730	thiS	sulfur carrier protein ThiS
CMAJHF_00735	thiO	glycine oxidase ThiO
CMAJHF_00740		hypothetical protein	UDP-galactopyranose mutase
CMAJHF_00745	thiE	thiamine phosphate synthase
CMAJHF_00750	thiC	phosphomethylpyrimidine synthase ThiC
CMAJHF_00755	rplS	50S ribosomal protein L19
CMAJHF_00760	lepB	signal peptidase I
CMAJHF_00765	lepB	signal peptidase I
CMAJHF_00770		ribonuclease HII
CMAJHF_00775		DUF2469 domain-containing protein
CMAJHF_00780	yraN	YraN family protein
CMAJHF_00785		ATP-dependent protease
CMAJHF_00790	dprA	DNA-processing protein DprA
CMAJHF_00795	xerC	Tyrosine recombinase XerC
CMAJHF_00800		M23 peptidase domain-containing protein
CMAJHF_00805	rpsB	30S ribosomal protein S2
CMAJHF_00810	tsf	translation elongation factor Ts
CMAJHF_00815	pyrH	UMP kinase
CMAJHF_00820	frr	ribosome recycling factor
CMAJHF_00825		Phosphatidate cytidylyltransferase
CMAJHF_00830		LapA-dom domain-containing protein
CMAJHF_00835	rlmN	23S rRNA (adenine(2503)-C(2))-methyltransferase RlmN
CMAJHF_00840		DUF2631 domain-containing protein
CMAJHF_00845	dxr	1-deoxy-D-xylulose-5-phosphate reductoisomerase
CMAJHF_00850	rseP	RIP metalloprotease RseP
CMAJHF_00855	ispG	flavodoxin-dependent (E)-4-hydroxy-3-methylbut-2-enyl-diphosphate synthase
CMAJHF_00860	ftsI	Cell division protein FtsI
CMAJHF_00865	map	type I methionyl aminopeptidase
CMAJHF_00870	mtr	mycothione reductase
CMAJHF_00875		Alpha/beta hydrolase
CMAJHF_00880	mqo	malate dehydrogenase (quinone)
CMAJHF_00885	selO	Protein adenylyltransferase SelO
CMAJHF_00890		Epimerase
CMAJHF_00895		Galactose-1-phosphate uridylyltransferase
CMAJHF_00900	yaaA	peroxide stress protein YaaA
CMAJHF_00905	proS	proline--tRNA ligase
CMAJHF_00910		Transglycosylase-like domain protein
CMAJHF_00915		MMPL family transporter
CMAJHF_00920		hypothetical protein	Efflux pump membrane transporter
CMAJHF_00925		DUF4439 domain-containing protein
CMAJHF_00930	rimP	ribosome maturation factor RimP
CMAJHF_00935	nusA	Transcription termination/antitermination protein NusA
CMAJHF_00940		Translation initiation factor IF-2
CMAJHF_00945	rbfA	30S ribosome-binding factor RbfA
CMAJHF_00950		DHH family protein
CMAJHF_00955		DNA-damage-inducible protein F
CMAJHF_00960		Calcineurin-like phosphoesterase family protein
CMAJHF_00965		4'-phosphopantetheinyl transferase
CMAJHF_00970	truB	tRNA pseudouridine(55) synthase TruB
CMAJHF_00975		hypothetical protein	Macrolide-efflux protein
CMAJHF_00980		hypothetical protein	RIBOFLAVIN BIOSYNTHESIS PROTEIN RIBF
CMAJHF_00985		Putative nucleoside hydrolase
CMAJHF_00990	rpsO	30S ribosomal protein S15
CMAJHF_00995		DUF4288 domain-containing protein
CMAJHF_01000		CPBP family intramembrane metalloprotease
CMAJHF_01005	pnp	polyribonucleotide nucleotidyltransferase
CMAJHF_01010		Secreted protein
CMAJHF_01015		Glyoxalase/bleomycin resistance protein/dioxygenase
CMAJHF_01020	dapB	4-hydroxy-tetrahydrodipicolinate reductase
CMAJHF_01025	thyX	FAD-dependent thymidylate synthase
CMAJHF_01030	dapA	4-hydroxy-tetrahydrodipicolinate synthase
CMAJHF_01035		hypothetical protein
CMAJHF_01040		Ribonuclease J
CMAJHF_01045		Mycothiol maleylpyruvate isomerase N-terminal domain
CMAJHF_01050	ftsK	Cell division protein FtsK
CMAJHF_01055	terC	Integral membrane, TerC family protein
CMAJHF_01060		YCII domain-containing protein
CMAJHF_01065	pgsA	CDP-diacylglycerol--glycerol-3-phosphate 3-phosphatidyltransferase
CMAJHF_01070		Competence-damage inducible protein
CMAJHF_01075		Helix-turn-helix transcriptional regulator
CMAJHF_01080		PspA/IM30 family protein
CMAJHF_01085		Catalase
CMAJHF_01090		ABC transport system, permease
CMAJHF_01095		ABC transport system, ATP-binding protein
CMAJHF_01100		Biotin transporter
CMAJHF_01105		DUF3046 domain-containing protein
CMAJHF_01110	recA	recombinase RecA
CMAJHF_01115	recX	recombination regulator RecX
CMAJHF_01120	miaB	tRNA (N6-isopentenyl adenosine(37)-C2)-methylthiotransferase MiaB
CMAJHF_01125		Conserved membrane protein
CMAJHF_01130		Acetyltransferase
CMAJHF_01135		DUF349 domain-containing protein
CMAJHF_01140		FAD:protein FMN transferase
CMAJHF_01145	miaA	tRNA (adenosine(37)-N6)-dimethylallyltransferase MiaA
CMAJHF_01150	dapF	diaminopimelate epimerase
CMAJHF_01155		MFS transporter
CMAJHF_01160		Methylmalonyl-CoA epimerase
CMAJHF_01165	hflX	GTPase HflX
CMAJHF_01170		hypothetical protein	Solute carrier family 23 member 1
CMAJHF_01175		Nitrate reductase
CMAJHF_01180		HPr family phosphocarrier protein
CMAJHF_01185		PTS system, fructose subfamily, IIA component domain protein
CMAJHF_01190	pfkB	1-phosphofructokinase
CMAJHF_01195		hypothetical protein	BCL-6 corepressor

## Sheet: Metadata
	ID	Contigs	Collection date	Location	Isolation source	Isolation type	Contigs	Length	N50	Assembly
WGS	AAXWEE01.1	80	2016	USA:Boston	sputum	clinical	80	2857574	113552	GCA_016084535.1
WGS	AAXWEF01.1	99	2016	USA:Boston	Bronchial alveolar lavage	clinical	99	2830048	74575	GCA_016084555.1
WGS	AAXWEH01.1	102	2017	USA:Boston	bronchial alveolar lavage	clinical	102	2879396	73931	GCA_016084495.1
WGS	AAXWEK01.1	99	2016	USA:Boston	sputum	clinical	99	2893255	85748	GCA_016085355.1
WGS	AAXWGD01.1	111	2016	USA:Boston	sputum	clinical	111	2906301	119841	GCA_016088575.1
WGS	DACRXN01.1	107	2016-07-19	China: Beijing	sputum	clinical	107	2947021	121584	GCA_015889045.1
WGS	DACRXO01.1	143	2016-04-27	China: Beijing	sputum	clinical	143	2931351	108283	GCA_015889105.1
WGS	DACRXP01.1	125	2017-11-08	China: Tangshan	sputum	clinical	125	2941690	124823	GCA_015889065.1
WGS	DACRXQ01.1	81	2016-04-29	China: Beijing	sputum	clinical	81	2762000	97191	GCA_015889085.1
WGS	DACRXR01.1	88	2016-04-26	China: Beijing	sputum	clinical	88	2792149	117517	GCA_015889125.1
WGS	DACRXS01.1	85	2016-05-18	China: Beijing	sputum	clinical	85	2754193	103898	GCA_015889145.1
WGS	DACRXT01.1	109	2016-06-07	China: Beijing	sputum	clinical	109	2791693	91558	GCA_015889345.1
WGS	DACRXU01.1	86	2016-07-08	China: Beijing	sputum	clinical	86	2770656	91476	GCA_015889445.1
WGS	DACRXV01.1	89	2016-06-08	China: Beijing	sputum	clinical	89	2795769	68128	GCA_015889325.1
WGS	DACRXW01.1	88	2018-01-29	China: Tangshan	sputum	clinical	88	2773944	97529	GCA_015889425.1
WGS	DACRXX01.1	125	2018-01-26	China: Tangshan	sputum	clinical	125	3030962	103420	GCA_015889505.1
WGS	DACRXY01.1	122	2018-01-25	China: Tangshan	sputum	clinical	122	3029392	103422	GCA_015889575.1
WGS	DACRXZ01.1	104	2018-01-18	China: Tangshan	sputum	clinical	104	2988008	109671	GCA_015889605.1
WGS	DACRYA01.1	121	2018-01-25	China: Tangshan	sputum	clinical	121	3036287	103420	GCA_015889525.1
WGS	DACRYB01.1	119	2018-01-16	China: Tangshan	sputum	clinical	119	2979043	110529	GCA_015889655.1
WGS	DACRYC01.1	128	2018-01-18	China: Tangshan	sputum	clinical	128	3023407	87229	GCA_015889705.1
WGS	DACRYD01.1	65	2018-01-31	China: Tangshan	sputum	clinical	65	2749582	132366	GCA_015889725.1
WGS	DACRYE01.1	73	2018-01-03	China: Tangshan	sputum	clinical	73	2752741	123591	GCA_015889685.1
WGS	DACRYF01.1	106	2017-09-20	China: Guangzhou	sputum	clinical	106	2790811	84117	GCA_015889645.1
WGS	DACRYG01.1	35	2016-01-12	China: Beijing	sputum	clinical	35	2666454	194119	GCA_015889625.1
WGS	DACRYH01.1	78	2017-12-11	China: Beijing	sputum	clinical	78	2776618	113215	GCA_015889745.1
WGS	DACRYI01.1	85	2017-10-24	China: Guangzhou	sputum	clinical	85	2799095	91890	GCA_015889565.1
WGS	DACRYJ01.1	89	2016-03-29	China: Beijing	sputum	clinical	89	2793363	97088	GCA_015889785.1
WGS	DACRYK01.1	94	2016-03-15	China: Beijing	sputum	clinical	94	2783349	88058	GCA_015889765.1
WGS	DACRYL01.1	89	2016-02-16	China: Beijing	sputum	clinical	89	2792502	91558	GCA_015889805.1
WGS	DACRYM01.1	141	2016-02-15	China: Beijing	sputum	clinical	141	2951101	109088	GCA_015889845.1
WGS	DACRYN01.1	137	2017-12-23	China: Tangshan	sputum	clinical	137	3018867	87229	GCA_015889825.1
WGS	DACRYO01.1	128	2017-12-21	China: Tangshan	sputum	clinical	128	3001564	109555	GCA_015889885.1
WGS	DACRYP01.1	124	2017-12-21	China: Tangshan	sputum	clinical	124	2995058	109555	GCA_015889945.1
WGS	DACRYQ01.1	110	2017-12-16	China: Tangshan	sputum	clinical	110	2968551	109626	GCA_015889905.1
WGS	DACRYR01.1	121	2017-12-15	China: Tangshan	sputum	clinical	121	2937154	124823	GCA_015889925.1
WGS	DACRYS01.1	122	2017-12-15	China: Tangshan	Pleural Effusion	clinical	122	3162616	108871	GCA_015889865.1
WGS	DACRYT01.1	116	2017-12-22	China: Guangzhou	sputum	clinical	116	2847446	99451	GCA_015889305.1
WGS	DACRYU01.1	97	2017-12-11	China: Guangzhou	sputum	clinical	97	2757367	91685	GCA_015889535.1
WGS	DACRYV01.1	132	2017-11-09	China: Tangshan	cerebrospinal fluid	clinical	132	2941165	124823	GCA_015889405.1
WGS	DACRYW01.1	95	2018-01-20	China: Guangzhou	sputum	clinical	95	2755508	88297	GCA_015889265.1
WGS	DACRYX01.1	89	2018-02-09	China: Guangzhou	sputum	clinical	89	2757507	91686	GCA_015889385.1
WGS	DACRYY01.1	94	2018-02-03	China: Guangzhou	sputum	clinical	94	2740890	89273	GCA_015889245.1
WGS	DACRYZ01.1	94	2018-02-10	China: Guangzhou	sputum	clinical	94	2742456	89273	GCA_015889225.1
WGS	DACRZA01.1	87	2018-02-11	China: Guangzhou	sputum	clinical	87	2747114	91746	GCA_015889485.1
WGS	DACRZB01.1	85	2018-01-19	China: Guangzhou	sputum	clinical	85	2723028	95435	GCA_015889355.1
WGS	DACRZC01.1	95	2017-12-17	China: Guangzhou	sputum	clinical	95	2792740	88669	GCA_015889455.1
WGS	DACRZD01.1	101	2016-01-06	China: Beijing	sputum	clinical	101	2946700	121585	GCA_015889285.1
WGS	DACRZE01.1	71	2016-01-05	China: Beijing	sputum	clinical	71	2850292	118121	GCA_015889965.1
WGS	DACRZF01.1	109	2016-01-04	China: Beijing	sputum	clinical	109	2947532	105780	GCA_015890005.1
WGS	DACRZG01.1	137	2016-02-25	China: Beijing	sputum	clinical	137	2934517	109090	GCA_015889985.1
WGS	DACRZH01.1	88	2016-02-24	China: Beijing	sputum	clinical	88	2794389	97576	GCA_015890045.1
WGS	DACRZI01.1	79	2016-02-18	China: Beijing	sputum	clinical	79	2802502	83503	GCA_015890025.1
WGS	DACRZJ01.1	109	2016-03-07	China: Beijing	sputum	clinical	109	2947835	121585	GCA_015890065.1
WGS	DACRZK01.1	79	2016-03-02	China: Beijing	sputum	clinical	79	2801065	106904	GCA_015890205.1
WGS	DACRZL01.1	90	2016-04-01	China: Beijing	sputum	clinical	90	2793601	113828	GCA_015890105.1
WGS	DACRZM01.1	79	2017-11-02	China: Beijing	sputum	clinical	79	2777436	93554	GCA_015890145.1
WGS	DACRZN01.1	98	2016-03-03	China: Beijing	sputum	clinical	98	2791181	103898	GCA_015890125.1
WGS	DACRZO01.1	108	2017-11-24	China: Beijing	sputum	clinical	108	2787368	47854	GCA_015890165.1
WGS	DACRZP01.1	90	2017-12-04	China: Tangshan	Cather Tip	clinical	90	2793111	88080	GCA_015890185.1
WGS	DACRZQ01.1	89	2017-12-02	China: Tangshan	sputum	clinical	89	2795693	87959	GCA_015890245.1
WGS	DACRZR01.1	100	2017-12-04	China: Tangshan	sputum	clinical	100	2921057	89335	GCA_015890225.1
WGS	DACRZS01.1	121	2017-12-14	China: Tangshan	sputum	clinical	121	3027292	103420	GCA_015890265.1
WGS	DACRZT01.1	127	2017-12-09	China: Tangshan	sputum	clinical	127	3011799	88171	GCA_015890285.1
WGS	DACRZU01.1	121	2017-12-09	China: Tangshan	sputum	clinical	121	2973755	109588	GCA_015890325.1
WGS	DACRZV01.1	138	2017-12-08	China: Tangshan	sputum	clinical	138	3139038	105741	GCA_015890305.1
WGS	DACRZW01.1	120	2017-12-11	China: Tangshan	sputum	clinical	120	2967202	98966	GCA_015890085.1
WGS	DACRZX01.1	104	2016-02-14	China: Beijing	sputum	clinical	104	2939489	105780	GCA_015890365.1
WGS	DACRZY01.1	125	2017-12-15	China: Tangshan	sputum	clinical	125	2941786	124823	GCA_015890345.1
WGS	DACRZZ01.1	91	2016-02-14	China: Beijing	sputum	clinical	91	2787947	85195	GCA_015890375.1
WGS	DACSAA01.1	85	2016-02-03	China: Beijing	sputum	clinical	85	2743660	83765	GCA_015890425.1
WGS	DACSAB01.1	117	2016-02-14	China: Beijing	sputum	clinical	117	2877725	105598	GCA_015890405.1
WGS	DACSAC01.1	80	2016-01-26	China: Beijing	sputum	clinical	80	2707965	82470	GCA_015890445.1
WGS	DACSAD01.1	94	2016-01-20	China: Beijing	sputum	clinical	94	2861238	85721	GCA_015890485.1
WGS	DACSAE01.1	118	2016-01-20	China: Beijing	sputum	clinical	118	2887728	100191	GCA_015890465.1
WGS	DACSAF01.1	78	2018-02-27	China: Tangshan	sputum	clinical	78	2786343	83489	GCA_015890565.1
WGS	DACSAG01.1	103	2016-01-18	China: Beijing	sputum	clinical	103	2959412	121584	GCA_015890525.1
WGS	DACSAH01.1	73	2017-11-09	China: Tangshan	sputum	clinical	73	2721875	83393	GCA_015890605.1
WGS	DACSAI01.1	95	2017-11-17	China: Tangshan	sputum	clinical	95	2902587	89436	GCA_015890545.1
WGS	DACSAJ01.1	124	2017-11-13	China: Beijing	sputum	clinical	124	2939451	100930	GCA_015890505.1
WGS	DACSAK01.1	119	2018-01-29	China: Guangzhou	sputum	clinical	119	2799113	62328	GCA_015890645.1
WGS	DACSAL01.1	67	2018-02-27	China: Tangshan	sputum	clinical	67	2758473	111548	GCA_015890585.1
WGS	DACSAM01.1	65	2018-03-16	China: Tangshan	sputum	clinical	65	2761001	125312	GCA_015890625.1
WGS	DACSAN01.1	96	2017-11-01	China: Guangzhou	sputum	clinical	96	2756662	88297	GCA_015890655.1
WGS	DACSAO01.1	67	2017-11-02	China: Tangshan	sputum	clinical	67	2730425	83396	GCA_015890685.1
WGS	DACSAP01.1	126	2017-10-23	China: Tangshan	sputum	clinical	126	2920778	81915	GCA_015890785.1
WGS	DACSAQ01.1	65	2017-12-02	China: Beijing	sputum	clinical	65	2758855	125374	GCA_015890885.1
WGS	DACSAR01.1	87	2017-10-31	China: Tangshan	sputum	clinical	87	2776254	84166	GCA_015890985.1
WGS	DACSAS01.1	115	2017-10-26	China: Tangshan	sputum	clinical	115	3006385	88521	GCA_015891065.1
WGS	DACSAT01.1	112	2017-10-29	China: Tangshan	sputum	clinical	112	2915986	124823	GCA_015891085.1
WGS	DACSAU01.1	91	2018-02-03	China: Guangzhou	sputum	clinical	91	2787973	95290	GCA_015891145.1
WGS	DACSAV01.1	108	2018-02-02	China: Guangzhou	sputum	clinical	108	2759581	75550	GCA_015891025.1
WGS	DACSAW01.1	92	2018-01-29	China: Guangzhou	sputum	clinical	92	2757683	88214	GCA_015890945.1
WGS	DACSAX01.1	98	2018-02-05	China: Guangzhou	sputum	clinical	98	2754597	83593	GCA_015890925.1
WGS	DACSAY01.1	77	2018-01-17	China: Guangzhou	blood	clinical	77	2845566	142186	GCA_015890965.1
WGS	DACSAZ01.1	60	2018-01-18	China: Guangzhou	sputum	clinical	60	2794798	148943	GCA_015891045.1
WGS	DACSBA01.1	98	2018-01-22	China: Guangzhou	sputum	clinical	98	2758702	87977	GCA_015891005.1
WGS	DACSBB01.1	100	2018-01-20	China: Guangzhou	sputum	clinical	100	2763199	91685	GCA_015891105.1
WGS	DACSBC01.1	92	2018-02-03	China: Guangzhou	sputum	clinical	92	2759738	89944	GCA_015891125.1
WGS	DACSBD01.1	125	2017-10-11	China: Beijing	sputum	clinical	125	2934036	100930	GCA_015891225.1
WGS	DACSBE01.1	86	2016-01-04	China: Beijing	sputum	clinical	86	2794608	98517	GCA_015891185.1
WGS	DACSBF01.1	80	2016-01-11	China: Beijing	sputum	clinical	80	2745844	79597	GCA_015891265.1
WGS	DACSBG01.1	95	2016-01-12	China: Beijing	sputum	clinical	95	2793099	98683	GCA_015891245.1
WGS	DACSBH01.1	146	2016-01-08	China: Beijing	sputum	clinical	146	2948373	83793	GCA_015890725.1
WGS	DACSBI01.1	98	2016-01-06	China: Beijing	sputum	clinical	98	2792036	91558	GCA_015890905.1
WGS	DACSBJ01.1	121	2016-01-13	China: Beijing	sputum	clinical	121	2859716	99356	GCA_015890865.1
WGS	DACSBK01.1	92	2017-09-20	China: Guangzhou	sputum	clinical	92	2758776	81747	GCA_015890805.1
WGS	DACSBL01.1	118	2017-11-22	China: Tangshan	sputum	clinical	118	2914002	106692	GCA_015890845.1
WGS	DACSBM01.1	134	2017-11-01	China: Beijing	sputum	clinical	134	2934897	99451	GCA_015890705.1
WGS	DACSBN01.1	96	2017-09-22	China: Guangzhou	sputum	clinical	96	2824173	112512	GCA_015891165.1
WGS	DACSBO01.1	58	2017-10-27	China: Guangzhou	sputum	clinical	58	2741867	135796	GCA_015890745.1
WGS	DACSBP01.1	91	2017-10-28	China: Guangzhou	sputum	clinical	91	2798207	112512	GCA_015890825.1
WGS	DACSBQ01.1	91	2017-09-23	China: Guangzhou	sputum	clinical	91	2758673	88408	GCA_015891205.1
WGS	DACSBR01.1	91	2017-09-23	China: Guangzhou	sputum	clinical	91	2932089	90922	GCA_015890765.1
WGS	DACSBS01.1	102	2017-11-24	China: Guangzhou	sputum	clinical	102	2789325	88297	GCA_015891285.1
WGS	DACSBT01.1	108	2017-10-31	China: Beijing	sputum	clinical	108	2846330	91558	GCA_015891365.1
WGS	DACSBU01.1	91	2017-11-08	China: Guangzhou	blood	clinical	91	2746756	88266	GCA_015891325.1
WGS	DACSBV01.1	108	2017-11-16	China: Tangshan	sputum	clinical	108	2946251	79833	GCA_015891345.1
WGS	DACSBW01.1	117	2017-11-25	China: Tangshan	sputum	clinical	117	2976430	109627	GCA_015891305.1
WGS	DACSBX01.1	92	2017-12-08	China: Beijing	sputum	clinical	92	2832483	103899	GCA_015891405.1
WGS	DACSBY01.1	134	2018-02-28	China: Tangshan	sputum	clinical	134	2940037	104051	GCA_015891385.1
WGS	DACSBZ01.1	97	2018-03-09	China: Tangshan	sputum	clinical	97	2837496	114587	GCA_015891445.1
WGS	DACSCA01.1	122	2018-03-08	China: Tangshan	sputum	clinical	122	2880897	100191	GCA_015891465.1
WGS	DACSCB01.1	90	2018-03-16	China: Tangshan	sputum	clinical	90	2832500	141011	GCA_015891425.1
WGS	DACSCC01.1	118	2018-02-01	China: Tangshan	sputum	clinical	118	2789520	50131	GCA_015891545.1
WGS	DACSCD01.1	145	2017-10-09	China: Beijing	sputum	clinical	145	2931847	100187	GCA_015891525.1
WGS	DACSCE01.1	131	2017-11-15	China: Tangshan	sputum	clinical	131	3020699	88171	GCA_015891505.1
WGS	DACSCF01.1	90	2017-10-11	China: Beijing	sputum	clinical	90	2838227	98492	GCA_015891485.1
WGS	DACSCG01.1	85	2016-08-03	China: Beijing	sputum	clinical	85	2774565	93762	GCA_015891605.1
WGS	DACSCH01.1	69	2017-09-27	China: Beijing	sputum	clinical	69	2748104	112523	GCA_015891565.1
WGS	DACSCI01.1	91	2016-12-22	China: Beijing	sputum	clinical	91	2794574	91558	GCA_015891685.1
WGS	DACSCJ01.1	89	2016-09-20	China: Beijing	sputum	clinical	89	2789344	97629	GCA_015891765.1
WGS	DACSCK01.1	81	2016-07-26	China: Beijing	sputum	clinical	81	2771346	84363	GCA_015891745.1
WGS	DACSCL01.1	91	2016-07-28	China: Beijing	sputum	clinical	91	2776751	97097	GCA_015891815.1
WGS	DACSCM01.1	125	2016-11-16	China: Beijing	urine	clinical	125	2912958	109554	GCA_015891785.1
WGS	DACSCN01.1	94	2016-08-16	China: Beijing	sputum	clinical	94	2792148	91556	GCA_015891845.1
WGS	DACSCO01.1	96	2016-09-23	China: Beijing	sputum	clinical	96	2946139	121586	GCA_015891805.1
WGS	DACSCP01.1	80	2017-10-26	China: Beijing	sputum	clinical	80	2805536	104183	GCA_015891905.1
WGS	DACSCQ01.1	82	2017-10-14	China: Beijing	sputum	clinical	82	2796009	81834	GCA_015891865.1
WGS	DACSCR01.1	111	2018-01-08	China: Tangshan	sputum	clinical	111	3091011	109121	GCA_015891885.1
WGS	DACSCS01.1	127	2018-01-11	China: Tangshan	sputum	clinical	127	3020217	88172	GCA_015891925.1
WGS	DACSCT01.1	118	2018-01-05	China: Tangshan	sputum	clinical	118	3025144	88171	GCA_015891945.1
WGS	DACSCU01.1	117	2018-01-04	China: Tangshan	sputum	clinical	117	2970014	81915	GCA_015891965.1
WGS	DACSCV01.1	101	2017-11-13	China: Beijing	sputum	clinical	101	2800415	67973	GCA_015891665.1
WGS	DACSCW01.1	130	2017-12-26	China: Tangshan	sputum	clinical	130	3001879	109555	GCA_015892005.1
WGS	DACSCX01.1	119	2017-12-26	China: Tangshan	sputum	clinical	119	2977102	109555	GCA_015891585.1
WGS	DACSCY01.1	111	2018-01-16	China: Tangshan	sputum	clinical	111	3030047	105653	GCA_015892045.1
WGS	DACSCZ01.1	119	2017-11-17	China: Tangshan	sputum	clinical	119	2890617	109552	GCA_015892065.1
WGS	DACSDA01.1	129	2018-01-16	China: Tangshan	sputum	clinical	129	3017172	88170	GCA_015891985.1
WGS	DACSDB01.1	100	ND	ND	ND	clinical	100	2895712	110356	GCA_015892025.1
WGS	DACSDC01.1	113	ND	ND	ND	clinical	113	2893277	110356	GCA_015892105.1
WGS	DACSDL01.1	86	2019-09-11	USA: Milwaukee, WI	ND	NULL	86	2616416	78026	GCA_015892295.1
WGS	DACSXE01.1	105	2017-10-09	China: Beijing	sputum	clinical	105	2797691	54765	GCA_015913055.1
WGS	DACTUZ01.1	122	2018-03-28	China: Beijing	sputum	clinical	122	2914536	124824	GCA_015945195.1
WGS	DACTVE01.1	124	2018-03-16	China: Beijing	sputum	clinical	124	2908489	124824	GCA_015944795.1
WGS	DACTVF01.1	126	2018-03-15	China: Beijing	sputum	clinical	126	2913460	124824	GCA_015944775.1
WGS	DACTVG01.1	118	2018-03-23	China: Beijing	sputum	clinical	118	2896244	124824	GCA_015944675.1
WGS	DACTVH01.1	81	2018-03-19	China: Beijing	sputum	clinical	81	2789383	95773	GCA_015945275.1
WGS	DACTVI01.1	120	2018-03-12	China: Beijing	sputum	clinical	120	2913021	124824	GCA_015945295.1
WGS	DACTVJ01.1	95	2017-09-26	China: Beijing	sputum	clinical	95	2810274	121588	GCA_015945255.1
WGS	DACTVK01.1	92	2018-03-15	China: Beijing	sputum	clinical	92	2772214	93760	GCA_015944715.1
WGS	DACTVL01.1	128	2018-03-12	China: Beijing	sputum	clinical	128	2908598	124824	GCA_015944695.1
WGS	DACTVM01.1	99	2017-09-21	China: Beijing	sputum	clinical	99	2876868	109671	GCA_015944615.1
WGS	DACTVN01.1	119	2018-03-14	China: Beijing	sputum	clinical	119	2914383	124824	GCA_015944735.1
WGS	DACTVO01.1	139	2017-09-25	China: Beijing	sputum	clinical	139	2937700	100192	GCA_015944815.1
WGS	DACTVP01.1	95	2017-09-26	China: Beijing	sputum	clinical	95	2774572	91550	GCA_015944755.1
WGS	DACTWA01.1	86	2017-10-09	China: Beijing	sputum	clinical	86	2790756	94165	GCA_015945635.1
WGS	DACTWB01.1	117	2018-03-29	China: Beijing	sputum	clinical	117	2915821	124824	GCA_015945695.1
WGS	DACTWC01.1	86	2017-10-16	China: Beijing	sputum	clinical	86	2768792	76833	GCA_015945735.1
WGS	DACTWE01.1	89	2017-10-11	China: Beijing	sputum	clinical	89	2890247	103898	GCA_015945715.1
WGS	DACTWF01.1	94	2017-10-27	China: Beijing	sputum	clinical	94	2812206	121588	GCA_015945785.1
WGS	DACTWG01.1	81	2017-10-16	China: Beijing	sputum	clinical	81	2791270	91558	GCA_015945805.1
WGS	DACTWK01.1	80	2017-10-26	China: Beijing	sputum	clinical	80	2785208	103898	GCA_015945775.1
WGS	DACTWL01.1	87	2017-10-24	China: Beijing	sputum	clinical	87	2751574	88410	GCA_015945795.1
WGS	DACTWM01.1	62	2017-10-31	China: Beijing	sputum	clinical	62	2757771	131781	GCA_015945915.1
WGS	DACTWN01.1	136	2017-10-23	China: Beijing	sputum	clinical	136	3128494	88821	GCA_015945815.1
WGS	DACTWO01.1	76	2017-09-15	China: Beijing	sputum	clinical	76	2742959	91849	GCA_015945895.1
WGS	DACTWP01.1	91	2017-11-01	China: Beijing	sputum	clinical	91	2789842	92955	GCA_015945875.1
WGS	DACTWQ01.1	67	2017-09-18	China: Beijing	sputum	clinical	67	2704918	107966	GCA_015946265.1
WGS	DACTWR01.1	79	2017-09-15	China: Beijing	sputum	clinical	79	2750919	92962	GCA_015945935.1
WGS	DACTWS01.1	76	2017-09-15	China: Beijing	sputum	clinical	76	2707159	83462	GCA_015946325.1
WGS	DACTWT01.1	95	2017-09-14	China: Beijing	sputum	clinical	95	2831079	88337	GCA_015945475.1
WGS	DACTWU01.1	89	2017-09-14	China: Beijing	sputum	clinical	89	2772417	85802	GCA_015945675.1
WGS	DACTWV01.1	47	2017-09-14	China: Beijing	sputum	clinical	47	2728621	134584	GCA_015945535.1
WGS	DACTWW01.1	131	2017-09-14	China: Beijing	sputum	clinical	131	2917209	94945	GCA_015945595.1
WGS	DACTWX01.1	90	2017-09-18	China: Beijing	sputum	clinical	90	2780497	93764	GCA_015945755.1
WGS	DACTWY01.1	61	2017-09-25	China: Beijing	sputum	clinical	61	2737148	127131	GCA_015945575.1
WGS	DACTWZ01.1	95	2017-11-27	China: Beijing	sputum	clinical	95	2776264	83698	GCA_015945955.1
WGS	DACTXA01.1	127	2017-11-21	China: Beijing	sputum	clinical	127	2916665	124528	GCA_015945985.1
WGS	DACTXB01.1	70	2017-11-15	China: Beijing	sputum	clinical	70	2746524	108131	GCA_015946065.1
WGS	DACTXC01.1	131	2017-11-15	China: Beijing	sputum	clinical	131	2940564	109090	GCA_015946005.1
WGS	DACTXD01.1	87	2017-11-03	China: Beijing	sputum	clinical	87	2820548	97596	GCA_015946085.1
WGS	DACTXE01.1	138	2017-11-16	China: Beijing	sputum	clinical	138	3116533	88821	GCA_015946045.1
WGS	DACTXF01.1	141	2017-11-16	China: Beijing	sputum	clinical	141	3097981	82471	GCA_015946165.1
WGS	DACTXG01.1	93	2017-11-06	China: Beijing	sputum	clinical	93	2845043	97098	GCA_015946025.1
WGS	DACTXH01.1	88	2017-11-01	China: Beijing	sputum	clinical	88	2821234	83712	GCA_015946145.1
WGS	DACTXI01.1	89	2017-11-14	China: Beijing	sputum	clinical	89	2773261	88130	GCA_015946105.1
WGS	DACTXJ01.1	74	2017-12-16	China: Beijing	sputum	clinical	74	2778880	93067	GCA_015945355.1
WGS	DACTXK01.1	91	2017-12-15	China: Beijing	sputum	clinical	91	2821051	97530	GCA_015946445.1
WGS	DACTXL01.1	63	2017-12-01	China: Beijing	sputum	clinical	63	2756966	136194	GCA_015946845.1
WGS	DACTXM01.1	91	2017-12-04	China: Beijing	sputum	clinical	91	2787011	93763	GCA_015946905.1
WGS	DACTXN01.1	88	2017-12-05	China: Beijing	sputum	clinical	88	2948530	147936	GCA_015946945.1
WGS	DACTXO01.1	96	2017-12-05	China: Beijing	sputum	clinical	96	2898144	105780	GCA_015946465.1
WGS	DACTXP01.1	89	2017-12-07	China: Beijing	sputum	clinical	89	2772926	88337	GCA_015946485.1
WGS	DACTXQ01.1	79	2017-12-26	China: Beijing	urine	clinical	79	2715544	81833	GCA_015946525.1
WGS	DACTXR01.1	89	2017-12-07	China: Beijing	sputum	clinical	89	2758493	103898	GCA_015946645.1
WGS	DACTXS01.1	126	2018-01-03	China: Beijing	sputum	clinical	126	2909180	124824	GCA_015946665.1
WGS	DACTXT01.1	102	2017-12-26	China: Beijing	sputum	clinical	102	2776081	83712	GCA_015946585.1
WGS	DACTXU01.1	122	2017-12-02	China: Beijing	sputum	clinical	122	2799177	47453	GCA_015946595.1
WGS	DACTXV01.1	85	2018-02-12	China: Beijing	sputum	clinical	85	2753984	93763	GCA_015946545.1
WGS	DACTXW01.1	122	2018-01-08	China: Beijing	sputum	clinical	122	2912757	124824	GCA_015946565.1
WGS	DACTXX01.1	121	2018-02-03	China: Beijing	sputum	clinical	121	2913548	124824	GCA_015946725.1
WGS	DACTXY01.1	124	2018-02-08	China: Beijing	sputum	clinical	124	2914470	124824	GCA_015946505.1
WGS	DACTXZ01.1	36	2018-02-07	China: Beijing	urine	clinical	36	2649472	210388	GCA_015946685.1
WGS	DACTYA01.1	90	2018-02-02	China: Beijing	sputum	clinical	90	2819745	88669	GCA_015946625.1
WGS	DACTYB01.1	68	2018-02-18	China: Beijing	blood	clinical	68	2882915	144435	GCA_015946765.1
WGS	DACTYC01.1	91	2018-02-23	China: Beijing	sputum	clinical	91	2755615	92969	GCA_015946825.1
WGS	DACTYD01.1	61	2018-02-26	China: Beijing	sputum	clinical	61	2741396	161611	GCA_015946865.1
WGS	DACTYE01.1	125	2018-02-22	China: Beijing	sputum	clinical	125	2914067	124824	GCA_015946705.1
WGS	DACTYF01.1	57	2018-02-27	China: Beijing	sputum	clinical	57	2765968	161311	GCA_015947945.1
WGS	DACTYG01.1	87	2018-02-28	China: Beijing	sputum	clinical	87	2757835	93762	GCA_015946925.1
WGS	DACTYH01.1	93	2018-03-02	China: Beijing	sputum	clinical	93	2791263	90337	GCA_015946885.1
WGS	DACTYI01.1	90	2018-03-06	China: Beijing	sputum	clinical	90	2840938	91558	GCA_015946805.1
WGS	DACTYJ01.1	95	2017-12-07	China: Beijing	sputum	clinical	95	2814845	104283	GCA_015946775.1
WGS	DACTYK01.1	97	2017-12-26	China: Beijing	sputum	clinical	97	2776552	89509	GCA_015946745.1
WGS	DACTYL01.1	94	2018-01-08	China: Beijing	sputum	clinical	94	2789838	92834	GCA_015946985.1
WGS	DACTYM01.1	89	2018-01-09	China: Beijing	sputum	clinical	89	2766861	97974	GCA_015946965.1
WGS	DACTYN01.1	91	2018-01-08	China: Beijing	sputum	clinical	91	2871755	94054	GCA_015947025.1
WGS	DACTYO01.1	87	2018-01-08	China: Beijing	sputum	clinical	87	2789246	88406	GCA_015947045.1
WGS	DACTYP01.1	98	2018-02-11	China: Beijing	sputum	clinical	98	2833407	141011	GCA_015947005.1
WGS	DACTYQ01.1	101	2018-02-01	China: Beijing	sputum	clinical	101	2791529	78398	GCA_015947065.1
WGS	DACTYR01.1	124	2018-02-28	China: Beijing	sputum	clinical	124	2912844	124824	GCA_015947105.1
WGS	DACTYS01.1	120	2018-03-07	China: Beijing	sputum	clinical	120	2913436	124824	GCA_015947085.1
WGS	DACTYT01.1	92	2018-03-08	China: Beijing	sputum	clinical	92	2751507	91558	GCA_015947125.1
WGS	DACYPP01.1	86	2016-03-01	China: Beijing	sputum	clinical	86	2792986	102128	GCA_016109815.1
WGS	DADYIZ01.1	85	2018	Denmark	ND	clinical	85	2746065	85240	GCA_018144015.1
WGS	DADZOJ01.1	84	2018	Denmark	ND	clinical	84	2773146	70100	GCA_018164715.1
WGS	DAEAAF01.1	114	2018	Denmark	ND	clinical	114	2718786	85155	GCA_018178195.1
WGS	DAHHPK01.1	93	2019-10-18	Australia:Queensland	Arm Swab	clinical	93	2733342	82913	GCA_023581445.1
WGS	DAHHSD01.1	96	2019-05-13	Australia:Queensland	Foot Bone	clinical	96	2726528	100473	GCA_023582865.1
WGS	DAHHTB01.1	114	2016-08-02	Australia:Queensland	blood	clinical	114	2828329	80245	GCA_023583345.1
WGS	DAHHVW01.1	103	2019-05-27	Australia:Queensland	Tracheostomy Site Swab	clinical	103	2778650	77270	GCA_023588365.1
WGS	DAHHVX01.1	91	2019-06-06	Australia:Queensland	Leg Swab	clinical	91	2730902	95645	GCA_023584685.1
WGS	DAHIBZ01.1	97	2019-05-10	Australia:Queensland	Tibia Bone Swab	clinical	97	2729524	92582	GCA_023590625.1
WGS	DAHIDN01.1	140	2018-12-27	Australia:Queensland	blood	clinical	140	2806902	52931	GCA_023591605.1
WGS	DAHIFA01.1	127	2018-11-03	Australia:Queensland	blood	clinical	127	2803628	66653	GCA_023592405.1
WGS	DAHIKL01.1	104	2019-05-06	Australia:Queensland	Thigh Tissue	clinical	104	2759489	79422	GCA_023595185.1
WGS	DAHIKS01.1	96	2019-06-07	Australia:Queensland	Finger Tissue	clinical	96	2730151	87519	GCA_023595345.1
WGS	DAHIMO01.1	95	2019-06-12	Australia:Queensland	urine	clinical	95	2728630	95645	GCA_023596305.1
WGS	DAHINC01.1	97	2019-05-13	Australia:Queensland	Foot Tissue	clinical	97	2729150	95644	GCA_023596525.1
WGS	DAHINR01.1	93	2019-05-28	Australia:Queensland	Toe Bone	clinical	93	2728761	95645	GCA_023596865.1
WGS	DAHINS01.1	97	2019-06-04	Australia:Queensland	ALT Donor Site Swab	clinical	97	2729657	95645	GCA_023596885.1
WGS	DAHIOJ01.1	81	2019-12-09	Australia:Queensland	Hip Tissue	clinical	81	2728680	101850	GCA_023597245.1
WGS	DAHIOT01.1	90	2019-05-21	Australia:Queensland	urine	clinical	90	2728121	95672	GCA_023597465.1
WGS	DAHIPR01.1	71	2019-06-07	Australia:Queensland	Eye Swab	clinical	71	2742543	152140	GCA_023597925.1
WGS	DAHIRC01.1	79	2019-11-25	Australia:Queensland	Foot Wound Swab	clinical	79	2732041	102282	GCA_023598705.1
WGS	DAHIVA01.1	98	2019-06-03	Australia:Queensland	Ankle Tissue	clinical	98	2799979	94368	GCA_023602425.1
WGS	DAHJGK01.1	79	2019-12-23	Australia:Queensland	Toe Bone	clinical	79	2730722	100473	GCA_023671765.1
WGS	DAHJGM01.1	89	2019-12-23	Australia:Queensland	Foot Tissue	clinical	89	2783885	99213	GCA_023671865.1
WGS	DAHQUV01.1	132	2021	China:Taiyuan	ND	clinical	132	2856382	74653	GCA_024023095.1
WGS	DAHQVF01.1	55	2019	China:Wenzhou	ND	clinical	55	2632129	175427	GCA_024023495.1
WGS	DAHQVH01.1	62	2021	China:Taiyuan	ND	clinical	62	2847085	154128	GCA_024023535.1
WGS	DAHQVI01.1	106	2021	China:Taiyuan	ND	clinical	106	2898965	96681	GCA_024023555.1
WGS	DAHQVJ01.1	105	2021	China:Taiyuan	ND	clinical	105	3049079	123396	GCA_024023595.1
WGS	DAHQVK01.1	101	2021	China:Taiyuan	ND	clinical	101	2898975	97057	GCA_024023615.1
WGS	DAHQVL01.1	125	2021	China:Taiyuan	ND	clinical	125	2968103	95617	GCA_024023575.1
WGS	DAHQVM01.1	122	2021	China:Taiyuan	ND	clinical	122	2967349	95618	GCA_024023635.1
WGS	DAHQVN01.1	122	2021	China:Taiyuan	ND	clinical	122	2829354	76811	GCA_024023735.1
WGS	DAHQVO01.1	125	2021	China:Taiyuan	ND	clinical	125	2980453	64841	GCA_024023715.1
WGS	DAHQVP01.1	104	2021	China:Taiyuan	ND	clinical	104	2899826	97041	GCA_024023695.1
WGS	DAHQVQ01.1	105	2021	China:Taiyuan	ND	clinical	105	2903812	97136	GCA_024023675.1
WGS	DAHQVR01.1	122	2021	China:Taiyuan	ND	clinical	122	2857044	77671	GCA_024023755.1
WGS	DAHQVS01.1	120	2021	China:Taiyuan	ND	clinical	120	2966209	85919	GCA_024023775.1
WGS	DAHQVT01.1	130	2021	China:Taiyuan	ND	clinical	130	2854767	72752	GCA_024023855.1
WGS	DAHQVU01.1	133	2021	China:Taiyuan	ND	clinical	133	2855074	73747	GCA_024023795.1
WGS	DAHQVV01.1	129	2021	China:Taiyuan	ND	clinical	129	2856525	77671	GCA_024023815.1
WGS	DAHQVW01.1	96	2021	China:Taiyuan	ND	clinical	96	2846924	83433	GCA_024023835.1
WGS	DAHQVX01.1	126	2021	China:Taiyuan	ND	clinical	126	2856112	74653	GCA_024023875.1
WGS	DAHQVY01.1	142	2021	China:Taiyuan	ND	clinical	142	2966418	81324	GCA_024023895.1
WGS	DAHQXB01.1	60	2019	China:Wenzhou	ND	clinical	60	2719811	167815	GCA_024024475.1
WGS	DAHQXC01.1	124	2021	China:Taiyuan	ND	clinical	124	2967326	95616	GCA_024024495.1
WGS	DAHQXD01.1	111	2021	China:Taiyuan	ND	clinical	111	3026197	89266	GCA_024024515.1
WGS	DAHQXE01.1	116	2021	China:Taiyuan	ND	NULL	116	2853891	97822	GCA_024024535.1
WGS	DAHQXF01.1	129	2021	China:Taiyuan	ND	clinical	129	2855719	77671	GCA_024024555.1
WGS	DAHQXG01.1	130	2021	China:Taiyuan	ND	clinical	130	2968536	82924	GCA_024024575.1
WGS	DAHQXH01.1	134	2021	China:Taiyuan	ND	clinical	134	2966792	82947	GCA_024024595.1
WGS	DAHQXI01.1	120	2021	China:Taiyuan	ND	clinical	120	2968287	85919	GCA_024024635.1
WGS	DAHQXJ01.1	109	2021	China:Taiyuan	ND	clinical	109	2831904	76816	GCA_024024615.1
WGS	DAHQXK01.1	125	2021	China:Taiyuan	ND	clinical	125	2966488	85918	GCA_024024655.1
WGS	DAHQXL01.1	113	2021	China:Taiyuan	ND	clinical	113	2992308	112862	GCA_024024695.1
WGS	DAHTOS01.1	107	2021	China:Taiyuan	ND	clinical	107	2899970	93025	GCA_024079565.1
SRA	DRR016021	213	ND	ND	ND	NULL	136	2760283	63588
SRA	ERR10436351	84	2020	Benin	urine	clinical	98	2758471	62943	GCA_026345955.1
SRA	ERR10439027	170	2020-04-21	Nigeria	swab (wound)	clinical	129	2881302	62123	GCA_026311095.1
SRA	ERR10441392	101	2020-03-11	Canada	expectorate	clinical	166	2798958	38788	GCA_026322835.1
Assembly	GCA_001055405.1	184	ND	USA: WA	ND	clinical	184	2784991	50969	GCA_001055405.1
RefSeq	GCF_000022905.1	2	ND	ND	ND	NULL	2	2819226	2790189	GCA_000022905.1
RefSeq	GCF_000159135.1	85	ND	not determined	ND	clinical	176	2828991	47468	GCA_000159135.1
RefSeq	GCF_000174695.1	101	ND	not determined	ND	clinical	101	2730325	54185	GCA_000174695.1
RefSeq	GCF_000805675.1	38	1962	United Kingdom: London	skin	clinical	38	2663401	293999	GCA_000805675.1
RefSeq	GCF_000833575.1	1	ND	France: Institute of Bacteriology of Strasbourg	semen	clinical	1	2830519	2830519	GCA_000833575.1
RefSeq	GCF_000988205.1	42	ND	Brazil	ND	clinical	42	2780059	144224	GCA_000988205.1
RefSeq	GCF_000988225.1	28	ND	Brazil	urine	clinical	28	2611976	325912	GCA_000988225.1
RefSeq	GCF_001053405.1	94	ND	USA: WA	ND	clinical	98	2914153	107907	GCA_001053405.1
RefSeq	GCF_001053435.1	94	ND	USA: WA	ND	clinical	96	2905202	86020	GCA_001053435.1
RefSeq	GCF_001054195.1	48	ND	USA: WA	ND	clinical	49	2355597	224640	GCA_001054195.1
RefSeq	GCF_001057615.1	119	ND	USA: WA	ND	clinical	120	2413067	83721	GCA_001057615.1
RefSeq	GCF_001058455.1	114	ND	USA: WA	ND	clinical	116	2743259	80345	GCA_001058455.1
RefSeq	GCF_001059565.1	115	ND	USA: WA	ND	clinical	115	2437698	90570	GCA_001059565.1
RefSeq	GCF_001059615.1	138	ND	USA: WA	ND	clinical	139	2807048	75953	GCA_001059615.1
RefSeq	GCF_001059665.1	141	ND	USA: WA	ND	clinical	143	2834694	83637	GCA_001059665.1
RefSeq	GCF_001059955.1	151	ND	USA: WA	ND	clinical	151	2830184	83631	GCA_001059955.1
RefSeq	GCF_001076975.1	91	ND	USA: WA	ND	clinical	106	2829078	124638	GCA_001076975.1
RefSeq	GCF_001552395.1	42	ND	ND	ND	NULL	42	2663455	195213	GCA_001552395.1
RefSeq	GCF_002156805.1	3	2017-01-01	South Korea: South sea	Blowhole swab	NULL	3	2797692	2758551	GCA_002156805.1
RefSeq	GCF_002775055.1	37	ND	Brazil: Rio de Janeiro	blood	clinical	37	2898882	176095	GCA_002775055.1
RefSeq	GCF_002775095.1	41	ND	Brazil: Rio de Janeiro	blood	clinical	41			GCA_002775095.1
RefSeq	GCF_002775105.1	24	ND	Brazil:Rio de Janeiro	ND	clinical	24	2875402	165448	GCA_002775105.1
RefSeq	GCF_002803965.1	1	2016	USA:Boston	sputum	clinical	1	2993983	2993983	GCA_002803965.1
RefSeq	GCF_002804085.1	1	2016	USA:Boston	tracheal aspirate	clinical	1	3031488	3031488	GCA_002804085.1
RefSeq	GCF_002861385.1	31	2015	USA: Maywood, IL	ND	clinical	31	2671915	350187	GCA_002861385.1
RefSeq	GCF_002865925.1	55	2009	Brazil: teaching hospital in Rio de Janeiro	patients	clinical	55	2820414	172887	GCA_002865925.1
RefSeq	GCF_002871735.1	64	2015	USA: Maywood, IL	catheter	clinical	81	2815167	115480	GCA_002871735.1
RefSeq	GCF_003202245.1	76	2010-08-01	Brazil: Rio de Janeiro	blood	clinical	76	3052429	150421	GCA_003202245.1
RefSeq	GCF_003202295.1	71	2011-07-01	Brazil: Rio de Janeiro	Venous cateter	clinical	71	2861961	192774	GCA_003202295.1
RefSeq	GCF_003202335.1	73	2011-08-01	Brazil: Rio de Janeiro	blood	clinical	73	3003571	142041	GCA_003202335.1
RefSeq	GCF_003202355.1	48	2012-08-01	Brazil: Rio de Janeiro	blood	clinical	50	2847990	218228	GCA_003202355.1
RefSeq	GCF_003202375.1	68	2011-03-01	Brazil: Rio de Janeiro	blood	clinical	68	3128097	182859	GCA_003202375.1
RefSeq	GCF_004138065.1	98	2013-10-01	USA: Missouri	bloodstream of patient with high level daptomycin resistance	clinical	99	2824576	128319	GCA_004138065.1
RefSeq	GCF_006538485.1	40	ND	ND	ND	NULL	40	3113921	1157921	GCA_006538485.1
RefSeq	GCF_007097425.1	85	2011	Brazil	urine	clinical	85	2865662	85002	GCA_007097425.1
RefSeq	GCF_007097445.1	52	2011	Brazil	urine	clinical	52	2737922	167477	GCA_007097445.1
RefSeq	GCF_007097455.1	41	2011	Brazil	urine	clinical	41	2657049	192309	GCA_007097455.1
RefSeq	GCF_007097675.1	58	2011	Brazil	urine	clinical	58	2742396	155949	GCA_007097675.1
RefSeq	GCF_007109275.1	94	2011	Brazil	urine	clinical	94	2720157	84611	GCA_007109275.1
RefSeq	GCF_007666555.1	95	2018-09-01	USA: North Carolina, Durham	ND	environmental	101	2888281	120003	GCA_007666555.1
RefSeq	GCF_007672555.1	33	2018-09-01	USA: North Carolina, Durham	ND	environmental	36	2668890	221778	GCA_007672555.1
RefSeq	GCF_007672575.1	886	2018-09-01	USA: North Carolina, Durham	ND	environmental	891	2901813	180768	GCA_007672575.1
RefSeq	GCF_007672585.1	398	2018-09-01	USA: North Carolina, Durham	ND	environmental	401	2761350	221779	GCA_007672585.1
RefSeq	GCF_007672605.1	631	2018-09-01	USA: North Carolina, Durham	ND	environmental	636	2828387	188153	GCA_007672605.1
RefSeq	GCF_007672635.1	33	2018-09-01	USA: North Carolina, Durham	ND	environmental	37	2666757	188303	GCA_007672635.1
RefSeq	GCF_007672675.1	48	2018-09-01	USA: North Carolina, Durham	ND	environmental	52	2671873	221778	GCA_007672675.1
RefSeq	GCF_007672725.1	1237	2018-09-01	USA: North Carolina, Durham	ND	environmental	1245	3023069	188303	GCA_007672725.1
RefSeq	GCF_007672735.1	63	2018-09-01	USA: North Carolina, Durham	ND	environmental	65	2675843	235390	GCA_007672735.1
RefSeq	GCF_007672765.1	690	2018-09-01	USA: North Carolina, Durham	ND	environmental	693	2845225	180769	GCA_007672765.1
RefSeq	GCF_007678885.1	74	2018-09-01	USA: North Carolina, Durham	ND	environmental	75	2679379	288837	GCA_007678885.1
RefSeq	GCF_007786365.1	95	2015	Spain	Articular liquid	clinical	95	2875801	132205	GCA_007786365.1
RefSeq	GCF_008373895.1	100	2011	USA	foot ulcer	clinical	100	2824107	133736	GCA_008373895.1
RefSeq	GCF_009707975.1	55	2011	Argentina	ND	clinical	55	2669544	111082	GCA_009707975.1
RefSeq	GCF_009707995.1	61	2017	Argentina	Sebaceous cyst	clinical	61	2637059	155575	GCA_009707995.1
RefSeq	GCF_009708045.1	48	2012	Argentina	ND	clinical	48	2744408	196313	GCA_009708045.1
RefSeq	GCF_011682935.1	78	2018-02-15	China: Beijing	sputum	clinical	85	2981342	133578	GCA_011682935.1
RefSeq	GCF_011682945.1	76	2018-02-11	China: Beijing	nasopharynx	clinical	78	2937252	131246	GCA_011682945.1
RefSeq	GCF_011682965.1	79	2018-03-15	China: Beijing	sputum	clinical	81	2796099	88345	GCA_011682965.1
RefSeq	GCF_011682985.1	70	2018-03-08	China: Beijing	nasopharynx	clinical	70	2788964	97734	GCA_011682985.1
RefSeq	GCF_012030615.1	50	ND	USA: Maywood, IL	ND	clinical	50	2731818	129518	GCA_012030615.1
RefSeq	GCF_014610855.1	14	2009-10-01	Brazil: Rio de Janeiro	Surgical wound secretion	clinical	14	2840792	1478048	GCA_014610855.1
RefSeq	GCF_014610885.1	20	2009-09-01	Brazil: Rio de Janeiro	blood	clinical	20	2841405	368593	GCA_014610885.1
RefSeq	GCF_015070505.1	21	2018-05-01	Ghana	nasal mucosa	clinical	21	2629169	184947	GCA_015070505.1
RefSeq	GCF_015070775.1	17	2018-05-01	Ghana	nasal mucosa	clinical	17	2613953	192433	GCA_015070775.1
RefSeq	GCF_016027615.1	1	ND	ND	ND	clinical	1	2695961	2695961	GCA_016027615.1
RefSeq	GCF_016126915.1	1	ND	Germany: Braunschweig	ND	clinical	1	2696014	2696014	GCA_016126915.1
RefSeq	GCF_016403285.1	1	ND	Germany: Braunschweig	ND	clinical	1	2952500	2952400	GCA_016403285.1
RefSeq	GCF_016728105.1	1	ND	Germany: Braunschweig	ND	clinical	1	2904831	2904831	GCA_016728105.1
RefSeq	GCF_016728205.1	1	ND	Germany: Braunschweig	ND	clinical	1	2665682	2665682	GCA_016728205.1
RefSeq	GCF_016728685.1	2	ND	Germany: Braunschweig	ND	clinical	2	2829463	2800425	GCA_016728685.1
RefSeq	GCF_016728705.1	2	ND	Germany: Braunschweig	ND	clinical	2	2737787	2717106	GCA_016728705.1
RefSeq	GCF_016889445.1	2	ND	Germany: Braunschweig	ND	clinical	2	3004754	2948781	GCA_016889445.1
RefSeq	GCF_016889765.1	1	ND	Germany: Braunschweig	ND	clinical	1	2725312	2725312	GCA_016889765.1
RefSeq	GCF_018919245.1	44	ND	USA: Maywood, IL	ND	clinical	44	2683029	163376	GCA_018919245.1
RefSeq	GCF_022345785.1	44	ND	USA	skin	clinical	44	2735460	205550	GCA_022345785.1
RefSeq	GCF_022345875.1	36	ND	USA	skin	clinical	36	2630480	137232	GCA_022345875.1
RefSeq	GCF_022345885.1	36	ND	USA	skin	clinical	36	2588109	125356	GCA_022345885.1
RefSeq	GCF_022346165.1	52	ND	USA	skin	clinical	52	2688050	127575	GCA_022346165.1
RefSeq	GCF_022346285.1	54	2018	USA	skin	clinical	54	2775595	150160	GCA_022346285.1
RefSeq	GCF_022347215.1	70	2019	USA	skin	clinical	70	2423299	127100	GCA_022347215.1
RefSeq	GCF_022835015.1	2	2018-11-01	Japan	ND	clinical	2	2766266	2755330	GCA_022835015.1
RefSeq	GCF_024138775.1	1	2001-01-02	Germany	Blood culture	clinical	58	2683765	90185	GCA_024138775.1
RefSeq	GCF_900447475.1	2	1900/1962	ND	not available: to be reported later	clinical	2	2736326	2722656	GCA_900447475.1
RefSeq	GCF_900447625.1	2	1900/1952	ND	not available: to be reported later	NULL	2	2784006	2767951	GCA_900447625.1
RefSeq	GCF_900447675.1	3	1900/1920	ND	not available: to be reported later	NULL	3	2924414	2904561	GCA_900447675.1
RefSeq	GCF_900478045.1	1	1900/1962	United Kingdom: London	not available: to be reported later	clinical	1	2695970	2695970	GCA_900478045.1
RefSeq	GCF_900637065.1	1	1900/1963	United Kingdom: London	not available: to be reported later	clinical	1	2696013	2696013	GCA_900637065.1
RefSeq	GCF_900683645.1	7	ND	ND	not available	NULL	7	2916518	550620	GCA_900683645.1
SRA	SRR3588893	208	2016	USA:Boston	Bronchial alveolar lavage	clinical	114	2889600	82808	ND
SRA	SRR8397951	154	2018-02-13	China: Beijing	sputum	clinical	122	2912209	124823	ND
SRA	SRR8397958	160	2018-02-09	China: Beijing	sputum	clinical	121	2914959	124824	ND
SRA	SRR8397972	137	2017-12-08	China: Beijing	sputum	clinical	88	2781001	97529	ND
SRA	SRR8398010	143	2017-10-23	China: Beijing	sputum	clinical	105	2776477	97590	ND
SRA	SRR8398014	153	2017-09-26	China: Beijing	sputum	clinical	100	2874739	91457	ND
SRA	SRR8398016	129	2017-09-26	China: Beijing	sputum	clinical	82	2775281	97625	ND
SRA	SRR8398018	200	2017-09-26	China: Beijing	sputum	clinical	109	2997409	89435	ND
SRA	SRR8398019	86	2017-09-26	China: Beijing	sputum	clinical	59	2775762	136193	ND
SRA	SRR8398020	95	2017-09-26	China: Beijing	sputum	clinical	77	2916301	84650	ND
SRA	SRR8398030	118	2018-03-26	China: Beijing	sputum	clinical	91	2776554	93747	ND
SRA	SRR9851644	170	2017-12-25	China: Tangshan	sputum	clinical	129	2952462	85064	ND
SRA	SRR9851648	155	2018-01-11	China: Tangshan	Cather Tip	clinical	123	2977474	109871	ND
SRA	SRR9851660	179	2016-08-20	China: Beijing	sputum	clinical	115	2880636	124819	ND
SRA	SRR9851674	150	2017-11-20	China: Tangshan	sputum	clinical	126	2980577	109555	ND
SRA	SRR9851685	159	2017-09-27	China: Guangzhou	sputum	clinical	90	2930617	85541	ND
SRA	SRR9851686	130	2017-09-23	China: Guangzhou	sputum	clinical	107	2855509	75626	ND
SRA	SRR9851697	160	2018-01-15	China: Guangzhou	sputum	clinical	100	2759862	86962	ND
SRA	SRR9851707	135	2017-12-14	China: Tangshan	Bronchoalveolar lavage fluid	clinical	119	2905107	124823	ND
SRA	SRR9851708	212	2017-12-04	China: Beijing	sputum	clinical	134	2935463	95691	ND
SRA	SRR9851710	141	2017-10-30	China: Tangshan	sputum	clinical	117	2917197	124823	ND
SRA	SRR9851716	139	2017-10-23	China: Tangshan	sputum	clinical	119	2912429	124823	ND
SRA	SRR9851717	120	2017-11-02	China: Guangzhou	sputum	clinical	94	2798658	88669	ND
SRA	SRR9851723	89	2018-02-26	China: Tangshan	sputum	clinical	63	2765845	161690	ND
SRA	SRR9851741	231	2017-12-07	China: Tangshan	sputum	clinical	122	3033653	89922	ND
SRA	SRR9851758	123	2017-12-15	China: Tangshan	sputum	clinical	84	2762086	83403	ND
SRA	SRR9851770	139	2017-11-07	China: Tangshan	sputum	clinical	121	2915634	124823	ND
SRA	SRR9851774	145	2017-12-18	China: Tangshan	Cather Tip	clinical	116	2975232	109555	ND
SRA	SRR9851775	162	2017-12-20	China: Tangshan	sputum	clinical	130	2994894	109555	ND
SRA	SRR9851776	163	2017-12-21	China: Tangshan	sputum	clinical	130	3015181	98966	ND
SRA	SRR9851778	161	2017-12-21	China: Tangshan	sputum	clinical	128	3002187	109555	ND
SRA	SRR9851792	232	2018-01-21	China: Tangshan	sputum	clinical	124	3032744	103420	ND
SRA	SRR9851802	171	2016-06-08	China: Beijing	sputum	clinical	108	2944741	121584	ND
SRA	SRR9851808	128	2016-07-08	China: Beijing	blood	clinical	90	2786249	88418	ND

## Sheet: lineages
Isolate	forma	tamano	color	fill	posicion	label
GCF_016728105.1.fasta	2	1	#3501e0	1	1	CS-1
AAXWEE01.1.fasta	2	1	#3501e0	1	1	CS-1
AAXWEK01.1.fasta	2	1	#3501e0	1	1	CS-1
AAXWGD01.1.fasta	2	1	#3501e0	1	1	CS-1
DACRZR01.1.fasta	2	1	#3501e0	1	1	CS-1
DACSAI01.1.fasta	2	1	#3501e0	1	1	CS-1
DACSBV01.1.fasta	2	1	#3501e0	1	1	CS-1
DACTYN01.1.fasta	2	1	#3501e0	1	1	CS-1
ERR10441392.fasta	2	1	#3501e0	1	1	CS-1
GCA_001055405.1.fasta	2	1	#3501e0	1	1	CS-1
GCA_030844905.1.fasta	2	1	#3501e0	1	1	CS-1
GCA_030844935.1.fasta	2	1	#3501e0	1	1	CS-1
GCA_030844975.1.fasta	2	1	#3501e0	1	1	CS-1
GCA_030844995.1.fasta	2	1	#3501e0	1	1	CS-1
GCA_030845015.1.fasta	2	1	#3501e0	1	1	CS-1
GCA_030845035.1.fasta	2	1	#3501e0	1	1	CS-1
GCA_030845055.1.fasta	2	1	#3501e0	1	1	CS-1
GCF_001053405.1.fasta	2	1	#3501e0	1	1	CS-1
GCF_001053435.1.fasta	2	1	#3501e0	1	1	CS-1
GCF_001058455.1.fasta	2	1	#3501e0	1	1	CS-1
GCF_001076975.1.fasta	2	1	#3501e0	1	1	CS-1
GCF_002804085.1.fasta	2	1	#3501e0	1	1	CS-1
GCF_004138065.1.fasta	2	1	#3501e0	1	1	CS-1
GCF_008373895.1.fasta	2	1	#3501e0	1	1	CS-1
GCF_900683645.1.fasta	2	1	#3501e0	1	1	CS-1
SRR3588893.fasta	2	1	#3501e0	1	1	CS-1
SRR8398018.fasta	2	1	#3501e0	1	1	CS-1
AAXWEF01.1.fasta	2	1	#89a263	1	1	CS-2
AAXWEH01.1.fasta	2	1	#89a263	1	1	CS-2
DACRXN01.1.fasta	2	1	#89a263	1	1	CS-2
DACRXX01.1.fasta	2	1	#89a263	1	1	CS-2
DACRXY01.1.fasta	2	1	#89a263	1	1	CS-2
DACRXZ01.1.fasta	2	1	#89a263	1	1	CS-2
DACRYA01.1.fasta	2	1	#89a263	1	1	CS-2
DACRZD01.1.fasta	2	1	#89a263	1	1	CS-2
DACRZF01.1.fasta	2	1	#89a263	1	1	CS-2
DACRZJ01.1.fasta	2	1	#89a263	1	1	CS-2
DACRZS01.1.fasta	2	1	#89a263	1	1	CS-2
DACRZV01.1.fasta	2	1	#89a263	1	1	CS-2
DACRZX01.1.fasta	2	1	#89a263	1	1	CS-2
DACSAD01.1.fasta	2	1	#89a263	1	1	CS-2
DACSAG01.1.fasta	2	1	#89a263	1	1	CS-2
DACSAS01.1.fasta	2	1	#89a263	1	1	CS-2
DACSCO01.1.fasta	2	1	#89a263	1	1	CS-2
DACSCY01.1.fasta	2	1	#89a263	1	1	CS-2
DACSDB01.1.fasta	2	1	#89a263	1	1	CS-2
DACSDC01.1.fasta	2	1	#89a263	1	1	CS-2
DACTVJ01.1.fasta	2	1	#89a263	1	1	CS-2
DACTVM01.1.fasta	2	1	#89a263	1	1	CS-2
DACTWF01.1.fasta	2	1	#89a263	1	1	CS-2
DACTXO01.1.fasta	2	1	#89a263	1	1	CS-2
GCF_001059665.1.fasta	2	1	#89a263	1	1	CS-2
GCF_001059955.1.fasta	2	1	#89a263	1	1	CS-2
GCF_002803965.1.fasta	2	1	#89a263	1	1	CS-2
GCF_011682935.1.fasta	2	1	#89a263	1	1	CS-2
GCF_011682945.1.fasta	2	1	#89a263	1	1	CS-2
SRR9851741.fasta	2	1	#89a263	1	1	CS-2
SRR9851792.fasta	2	1	#89a263	1	1	CS-2
SRR9851802.fasta	2	1	#89a263	1	1	CS-2
DACRXO01.1.fasta	2	1	#370453	1	1	CS-3
DACRXP01.1.fasta	2	1	#370453	1	1	CS-3
DACRYB01.1.fasta	2	1	#370453	1	1	CS-3
DACRYC01.1.fasta	2	1	#370453	1	1	CS-3
DACRYM01.1.fasta	2	1	#370453	1	1	CS-3
DACRYN01.1.fasta	2	1	#370453	1	1	CS-3
DACRYO01.1.fasta	2	1	#370453	1	1	CS-3
DACRYP01.1.fasta	2	1	#370453	1	1	CS-3
DACRYQ01.1.fasta	2	1	#370453	1	1	CS-3
DACRYR01.1.fasta	2	1	#370453	1	1	CS-3
DACRYT01.1.fasta	2	1	#370453	1	1	CS-3
DACRYV01.1.fasta	2	1	#370453	1	1	CS-3
DACRZG01.1.fasta	2	1	#370453	1	1	CS-3
DACRZT01.1.fasta	2	1	#370453	1	1	CS-3
DACRZU01.1.fasta	2	1	#370453	1	1	CS-3
DACRZW01.1.fasta	2	1	#370453	1	1	CS-3
DACRZY01.1.fasta	2	1	#370453	1	1	CS-3
DACSAB01.1.fasta	2	1	#370453	1	1	CS-3
DACSAE01.1.fasta	2	1	#370453	1	1	CS-3
DACSAJ01.1.fasta	2	1	#370453	1	1	CS-3
DACSAP01.1.fasta	2	1	#370453	1	1	CS-3
DACSAT01.1.fasta	2	1	#370453	1	1	CS-3
DACSBD01.1.fasta	2	1	#370453	1	1	CS-3
DACSBH01.1.fasta	2	1	#370453	1	1	CS-3
DACSBJ01.1.fasta	2	1	#370453	1	1	CS-3
DACSBL01.1.fasta	2	1	#370453	1	1	CS-3
DACSBM01.1.fasta	2	1	#370453	1	1	CS-3
DACSBR01.1.fasta	2	1	#370453	1	1	CS-3
DACSBW01.1.fasta	2	1	#370453	1	1	CS-3
DACSBY01.1.fasta	2	1	#370453	1	1	CS-3
DACSCA01.1.fasta	2	1	#370453	1	1	CS-3
DACSCD01.1.fasta	2	1	#370453	1	1	CS-3
DACSCE01.1.fasta	2	1	#370453	1	1	CS-3
DACSCM01.1.fasta	2	1	#370453	1	1	CS-3
DACSCS01.1.fasta	2	1	#370453	1	1	CS-3
DACSCT01.1.fasta	2	1	#370453	1	1	CS-3
DACSCU01.1.fasta	2	1	#370453	1	1	CS-3
DACSCW01.1.fasta	2	1	#370453	1	1	CS-3
DACSCZ01.1.fasta	2	1	#370453	1	1	CS-3
DACSDA01.1.fasta	2	1	#370453	1	1	CS-3
DACTUZ01.1.fasta	2	1	#370453	1	1	CS-3
DACTVE01.1.fasta	2	1	#370453	1	1	CS-3
DACTVF01.1.fasta	2	1	#370453	1	1	CS-3
DACTVG01.1.fasta	2	1	#370453	1	1	CS-3
DACTVI01.1.fasta	2	1	#370453	1	1	CS-3
DACTVL01.1.fasta	2	1	#370453	1	1	CS-3
DACTVN01.1.fasta	2	1	#370453	1	1	CS-3
DACTVO01.1.fasta	2	1	#370453	1	1	CS-3
DACTWB01.1.fasta	2	1	#370453	1	1	CS-3
DACTWW01.1.fasta	2	1	#370453	1	1	CS-3
DACTXA01.1.fasta	2	1	#370453	1	1	CS-3
DACTXC01.1.fasta	2	1	#370453	1	1	CS-3
DACTXN01.1.fasta	2	1	#370453	1	1	CS-3
DACTXS01.1.fasta	2	1	#370453	1	1	CS-3
DACTXW01.1.fasta	2	1	#370453	1	1	CS-3
DACTXX01.1.fasta	2	1	#370453	1	1	CS-3
DACTXY01.1.fasta	2	1	#370453	1	1	CS-3
DACTYE01.1.fasta	2	1	#370453	1	1	CS-3
DACTYR01.1.fasta	2	1	#370453	1	1	CS-3
DACTYS01.1.fasta	2	1	#370453	1	1	CS-3
DAHHTB01.1.fasta	2	1	#370453	1	1	CS-3
DAHHVW01.1.fasta	2	1	#370453	1	1	CS-3
DAHIFA01.1.fasta	2	1	#370453	1	1	CS-3
DAHIKL01.1.fasta	2	1	#370453	1	1	CS-3
DAHIVA01.1.fasta	2	1	#370453	1	1	CS-3
DAHJGM01.1.fasta	2	1	#370453	1	1	CS-3
GCF_016889445.1.fasta	2	1	#370453	1	1	CS-3
SRR8397951.fasta	2	1	#370453	1	1	CS-3
SRR8397958.fasta	2	1	#370453	1	1	CS-3
SRR9851644.fasta	2	1	#370453	1	1	CS-3
SRR9851648.fasta	2	1	#370453	1	1	CS-3
SRR9851660.fasta	2	1	#370453	1	1	CS-3
SRR9851674.fasta	2	1	#370453	1	1	CS-3
SRR9851685.fasta	2	1	#370453	1	1	CS-3
SRR9851707.fasta	2	1	#370453	1	1	CS-3
SRR9851708.fasta	2	1	#370453	1	1	CS-3
SRR9851710.fasta	2	1	#370453	1	1	CS-3
SRR9851716.fasta	2	1	#370453	1	1	CS-3
SRR9851770.fasta	2	1	#370453	1	1	CS-3
SRR9851774.fasta	2	1	#370453	1	1	CS-3
SRR9851775.fasta	2	1	#370453	1	1	CS-3
SRR9851776.fasta	2	1	#370453	1	1	CS-3
SRR9851778.fasta	2	1	#370453	1	1	CS-3
DACRXQ01.1.fasta	2	1	#77caec	1	1	CS-4
DACRXR01.1.fasta	2	1	#77caec	1	1	CS-4
DACRXS01.1.fasta	2	1	#77caec	1	1	CS-4
DACRXT01.1.fasta	2	1	#77caec	1	1	CS-4
DACRXU01.1.fasta	2	1	#77caec	1	1	CS-4
DACRXW01.1.fasta	2	1	#77caec	1	1	CS-4
DACRYF01.1.fasta	2	1	#77caec	1	1	CS-4
DACRYH01.1.fasta	2	1	#77caec	1	1	CS-4
DACRYI01.1.fasta	2	1	#77caec	1	1	CS-4
DACRYJ01.1.fasta	2	1	#77caec	1	1	CS-4
DACRYK01.1.fasta	2	1	#77caec	1	1	CS-4
DACRYL01.1.fasta	2	1	#77caec	1	1	CS-4
DACRYU01.1.fasta	2	1	#77caec	1	1	CS-4
DACRYW01.1.fasta	2	1	#77caec	1	1	CS-4
DACRYX01.1.fasta	2	1	#77caec	1	1	CS-4
DACRYY01.1.fasta	2	1	#77caec	1	1	CS-4
DACRYZ01.1.fasta	2	1	#77caec	1	1	CS-4
DACRZA01.1.fasta	2	1	#77caec	1	1	CS-4
DACRZB01.1.fasta	2	1	#77caec	1	1	CS-4
DACRZC01.1.fasta	2	1	#77caec	1	1	CS-4
DACRZH01.1.fasta	2	1	#77caec	1	1	CS-4
DACRZL01.1.fasta	2	1	#77caec	1	1	CS-4
DACRZM01.1.fasta	2	1	#77caec	1	1	CS-4
DACRZN01.1.fasta	2	1	#77caec	1	1	CS-4
DACRZP01.1.fasta	2	1	#77caec	1	1	CS-4
DACRZQ01.1.fasta	2	1	#77caec	1	1	CS-4
DACRZZ01.1.fasta	2	1	#77caec	1	1	CS-4
DACSAK01.1.fasta	2	1	#77caec	1	1	CS-4
DACSAN01.1.fasta	2	1	#77caec	1	1	CS-4
DACSAR01.1.fasta	2	1	#77caec	1	1	CS-4
DACSAU01.1.fasta	2	1	#77caec	1	1	CS-4
DACSAV01.1.fasta	2	1	#77caec	1	1	CS-4
DACSAW01.1.fasta	2	1	#77caec	1	1	CS-4
DACSAX01.1.fasta	2	1	#77caec	1	1	CS-4
DACSBA01.1.fasta	2	1	#77caec	1	1	CS-4
DACSBB01.1.fasta	2	1	#77caec	1	1	CS-4
DACSBC01.1.fasta	2	1	#77caec	1	1	CS-4
DACSBE01.1.fasta	2	1	#77caec	1	1	CS-4
DACSBG01.1.fasta	2	1	#77caec	1	1	CS-4
DACSBI01.1.fasta	2	1	#77caec	1	1	CS-4
DACSBK01.1.fasta	2	1	#77caec	1	1	CS-4
DACSBN01.1.fasta	2	1	#77caec	1	1	CS-4
DACSBP01.1.fasta	2	1	#77caec	1	1	CS-4
DACSBQ01.1.fasta	2	1	#77caec	1	1	CS-4
DACSBS01.1.fasta	2	1	#77caec	1	1	CS-4
DACSBT01.1.fasta	2	1	#77caec	1	1	CS-4
DACSBU01.1.fasta	2	1	#77caec	1	1	CS-4
DACSBX01.1.fasta	2	1	#77caec	1	1	CS-4
DACSBZ01.1.fasta	2	1	#77caec	1	1	CS-4
DACSCB01.1.fasta	2	1	#77caec	1	1	CS-4
DACSCF01.1.fasta	2	1	#77caec	1	1	CS-4
DACSCG01.1.fasta	2	1	#77caec	1	1	CS-4
DACSCI01.1.fasta	2	1	#77caec	1	1	CS-4
DACSCJ01.1.fasta	2	1	#77caec	1	1	CS-4
DACSCL01.1.fasta	2	1	#77caec	1	1	CS-4
DACSCN01.1.fasta	2	1	#77caec	1	1	CS-4
DACSCP01.1.fasta	2	1	#77caec	1	1	CS-4
DACTVH01.1.fasta	2	1	#77caec	1	1	CS-4
DACTVK01.1.fasta	2	1	#77caec	1	1	CS-4
DACTVP01.1.fasta	2	1	#77caec	1	1	CS-4
DACTWA01.1.fasta	2	1	#77caec	1	1	CS-4
DACTWC01.1.fasta	2	1	#77caec	1	1	CS-4
DACTWE01.1.fasta	2	1	#77caec	1	1	CS-4
DACTWG01.1.fasta	2	1	#77caec	1	1	CS-4
DACTWK01.1.fasta	2	1	#77caec	1	1	CS-4
DACTWL01.1.fasta	2	1	#77caec	1	1	CS-4
DACTWO01.1.fasta	2	1	#77caec	1	1	CS-4
DACTWP01.1.fasta	2	1	#77caec	1	1	CS-4
DACTWR01.1.fasta	2	1	#77caec	1	1	CS-4
DACTWT01.1.fasta	2	1	#77caec	1	1	CS-4
DACTWU01.1.fasta	2	1	#77caec	1	1	CS-4
DACTWX01.1.fasta	2	1	#77caec	1	1	CS-4
DACTWZ01.1.fasta	2	1	#77caec	1	1	CS-4
DACTXD01.1.fasta	2	1	#77caec	1	1	CS-4
DACTXG01.1.fasta	2	1	#77caec	1	1	CS-4
DACTXH01.1.fasta	2	1	#77caec	1	1	CS-4
DACTXI01.1.fasta	2	1	#77caec	1	1	CS-4
DACTXJ01.1.fasta	2	1	#77caec	1	1	CS-4
DACTXK01.1.fasta	2	1	#77caec	1	1	CS-4
DACTXM01.1.fasta	2	1	#77caec	1	1	CS-4
DACTXP01.1.fasta	2	1	#77caec	1	1	CS-4
DACTXR01.1.fasta	2	1	#77caec	1	1	CS-4
DACTXT01.1.fasta	2	1	#77caec	1	1	CS-4
DACTXV01.1.fasta	2	1	#77caec	1	1	CS-4
DACTYA01.1.fasta	2	1	#77caec	1	1	CS-4
DACTYC01.1.fasta	2	1	#77caec	1	1	CS-4
DACTYG01.1.fasta	2	1	#77caec	1	1	CS-4
DACTYH01.1.fasta	2	1	#77caec	1	1	CS-4
DACTYI01.1.fasta	2	1	#77caec	1	1	CS-4
DACTYK01.1.fasta	2	1	#77caec	1	1	CS-4
DACTYL01.1.fasta	2	1	#77caec	1	1	CS-4
DACTYM01.1.fasta	2	1	#77caec	1	1	CS-4
DACTYO01.1.fasta	2	1	#77caec	1	1	CS-4
DACTYP01.1.fasta	2	1	#77caec	1	1	CS-4
DACTYQ01.1.fasta	2	1	#77caec	1	1	CS-4
DACYPP01.1.fasta	2	1	#77caec	1	1	CS-4
DAHQVN01.1.fasta	2	1	#77caec	1	1	CS-4
DAHQVW01.1.fasta	2	1	#77caec	1	1	CS-4
DAHQXJ01.1.fasta	2	1	#77caec	1	1	CS-4
GCF_011682965.1.fasta	2	1	#77caec	1	1	CS-4
GCF_011682985.1.fasta	2	1	#77caec	1	1	CS-4
SRR8397972.fasta	2	1	#77caec	1	1	CS-4
SRR8398010.fasta	2	1	#77caec	1	1	CS-4
SRR8398014.fasta	2	1	#77caec	1	1	CS-4
SRR8398016.fasta	2	1	#77caec	1	1	CS-4
SRR8398030.fasta	2	1	#77caec	1	1	CS-4
SRR9851686.fasta	2	1	#77caec	1	1	CS-4
SRR9851697.fasta	2	1	#77caec	1	1	CS-4
SRR9851717.fasta	2	1	#77caec	1	1	CS-4
SRR9851808.fasta	2	1	#77caec	1	1	CS-4
DACRXV01.1.fasta	2	1	#621819	1	1	CS-5
DACRZI01.1.fasta	2	1	#621819	1	1	CS-5
DACRZK01.1.fasta	2	1	#621819	1	1	CS-5
DACRZO01.1.fasta	2	1	#621819	1	1	CS-5
DACSAA01.1.fasta	2	1	#621819	1	1	CS-5
DACSAC01.1.fasta	2	1	#621819	1	1	CS-5
DACSAF01.1.fasta	2	1	#621819	1	1	CS-5
DACSAH01.1.fasta	2	1	#621819	1	1	CS-5
DACSAO01.1.fasta	2	1	#621819	1	1	CS-5
DACSBF01.1.fasta	2	1	#621819	1	1	CS-5
DACSCC01.1.fasta	2	1	#621819	1	1	CS-5
DACSCK01.1.fasta	2	1	#621819	1	1	CS-5
DACSCQ01.1.fasta	2	1	#621819	1	1	CS-5
DACSCV01.1.fasta	2	1	#621819	1	1	CS-5
DACSXE01.1.fasta	2	1	#621819	1	1	CS-5
DACTWQ01.1.fasta	2	1	#621819	1	1	CS-5
DACTWS01.1.fasta	2	1	#621819	1	1	CS-5
DACTWY01.1.fasta	2	1	#621819	1	1	CS-5
DACTXB01.1.fasta	2	1	#621819	1	1	CS-5
DACTXQ01.1.fasta	2	1	#621819	1	1	CS-5
DACTXU01.1.fasta	2	1	#621819	1	1	CS-5
DACTYB01.1.fasta	2	1	#621819	1	1	CS-5
DACTYD01.1.fasta	2	1	#621819	1	1	CS-5
DACTYF01.1.fasta	2	1	#621819	1	1	CS-5
DAHQVH01.1.fasta	2	1	#621819	1	1	CS-5
DRR016021.fasta	2	1	#621819	1	1	CS-5
SRR8398020.fasta	2	1	#621819	1	1	CS-5
SRR9851723.fasta	2	1	#621819	1	1	CS-5
SRR9851758.fasta	2	1	#621819	1	1	CS-5
DACRYD01.1.fasta	2	1	#ca2af6	1	1	CS-6
DACRYE01.1.fasta	2	1	#ca2af6	1	1	CS-6
DACSAL01.1.fasta	2	1	#ca2af6	1	1	CS-6
DACSAM01.1.fasta	2	1	#ca2af6	1	1	CS-6
DACSAQ01.1.fasta	2	1	#ca2af6	1	1	CS-6
DACSAY01.1.fasta	2	1	#ca2af6	1	1	CS-6
DACSAZ01.1.fasta	2	1	#ca2af6	1	1	CS-6
DACSBO01.1.fasta	2	1	#ca2af6	1	1	CS-6
DACSCH01.1.fasta	2	1	#ca2af6	1	1	CS-6
DACTWM01.1.fasta	2	1	#ca2af6	1	1	CS-6
DACTXL01.1.fasta	2	1	#ca2af6	1	1	CS-6
DADYIZ01.1.fasta	2	1	#ca2af6	1	1	CS-6
DAHHPK01.1.fasta	2	1	#ca2af6	1	1	CS-6
DAHHSD01.1.fasta	2	1	#ca2af6	1	1	CS-6
DAHHVX01.1.fasta	2	1	#ca2af6	1	1	CS-6
DAHIBZ01.1.fasta	2	1	#ca2af6	1	1	CS-6
DAHIKS01.1.fasta	2	1	#ca2af6	1	1	CS-6
DAHIMO01.1.fasta	2	1	#ca2af6	1	1	CS-6
DAHINC01.1.fasta	2	1	#ca2af6	1	1	CS-6
DAHINR01.1.fasta	2	1	#ca2af6	1	1	CS-6
DAHINS01.1.fasta	2	1	#ca2af6	1	1	CS-6
DAHIOJ01.1.fasta	2	1	#ca2af6	1	1	CS-6
DAHIOT01.1.fasta	2	1	#ca2af6	1	1	CS-6
DAHIRC01.1.fasta	2	1	#ca2af6	1	1	CS-6
DAHJGK01.1.fasta	2	1	#ca2af6	1	1	CS-6
SRR8398019.fasta	2	1	#ca2af6	1	1	CS-6
DACRYG01.1.fasta	2	1	#4ca561	1	1	CS-7
DACRZE01.1.fasta	2	1	#4ca561	1	1	CS-7
DACTWV01.1.fasta	2	1	#4ca561	1	1	CS-7
DACTXZ01.1.fasta	2	1	#4ca561	1	1	CS-7
DADZOJ01.1.fasta	2	1	#4ca561	1	1	CS-7
DAEAAF01.1.fasta	2	1	#4ca561	1	1	CS-7
GCA_030844955.1.fasta	2	1	#4ca561	1	1	CS-7
GCA_039773935.1.fasta	2	1	#4ca561	1	1	CS-7
GCF_016728205.1.fasta	2	1	#4ca561	1	1	CS-7
GCF_022345785.1.fasta	2	1	#4ca561	1	1	CS-7
GCF_022835015.1.fasta	2	1	#4ca561	1	1	CS-7
DACRYS01.1.fasta	2	1	#ebd213	1	1	CS-8
DACSCR01.1.fasta	2	1	#ebd213	1	1	CS-8
DACTWN01.1.fasta	2	1	#ebd213	1	1	CS-8
DACTXE01.1.fasta	2	1	#ebd213	1	1	CS-8
DACTXF01.1.fasta	2	1	#ebd213	1	1	CS-8
DAHIDN01.1.fasta	2	1	#ebd213	1	1	CS-8
DAHQVJ01.1.fasta	2	1	#ebd213	1	1	CS-8
DAHQVO01.1.fasta	2	1	#ebd213	1	1	CS-8
DAHQXD01.1.fasta	2	1	#ebd213	1	1	CS-8
DAHQXL01.1.fasta	2	1	#ebd213	1	1	CS-8
ERR10439027.fasta	2	1	#ebd213	1	1	CS-8
DACSDL01.1.fasta	2	1	#84bf32	1	1	CS-9
DAHIPR01.1.fasta	2	1	#84bf32	1	1	CS-9
DAHQXB01.1.fasta	2	1	#84bf32	1	1	CS-9
GCF_000988225.1.fasta	2	1	#84bf32	1	1	CS-9
GCF_014610855.1.fasta	2	1	#84bf32	1	1	CS-9
DACTYJ01.1.fasta	2	1	#6e604a	1	1	CS-10
DAHQUV01.1.fasta	2	1	#6e604a	1	1	CS-10
DAHQVI01.1.fasta	2	1	#6e604a	1	1	CS-10
DAHQVK01.1.fasta	2	1	#6e604a	1	1	CS-10
DAHQVL01.1.fasta	2	1	#6e604a	1	1	CS-10
DAHQVM01.1.fasta	2	1	#6e604a	1	1	CS-10
DAHQVP01.1.fasta	2	1	#6e604a	1	1	CS-10
DAHQVQ01.1.fasta	2	1	#6e604a	1	1	CS-10
DAHQVR01.1.fasta	2	1	#6e604a	1	1	CS-10
DAHQVS01.1.fasta	2	1	#6e604a	1	1	CS-10
DAHQVT01.1.fasta	2	1	#6e604a	1	1	CS-10
DAHQVU01.1.fasta	2	1	#6e604a	1	1	CS-10
DAHQVV01.1.fasta	2	1	#6e604a	1	1	CS-10
DAHQVX01.1.fasta	2	1	#6e604a	1	1	CS-10
DAHQVY01.1.fasta	2	1	#6e604a	1	1	CS-10
DAHQXC01.1.fasta	2	1	#6e604a	1	1	CS-10
DAHQXE01.1.fasta	2	1	#6e604a	1	1	CS-10
DAHQXF01.1.fasta	2	1	#6e604a	1	1	CS-10
DAHQXG01.1.fasta	2	1	#6e604a	1	1	CS-10
DAHQXH01.1.fasta	2	1	#6e604a	1	1	CS-10
DAHQXI01.1.fasta	2	1	#6e604a	1	1	CS-10
DAHQXK01.1.fasta	2	1	#6e604a	1	1	CS-10
DAHTOS01.1.fasta	2	1	#6e604a	1	1	CS-10
GCF_000159135.fasta	2	1	#c1580d	1	1	CS-11
GCF_003202245.1.fasta	2	1	#c1580d	1	1	CS-11
GCF_006538485.1.fasta	2	1	#c1580d	1	1	CS-11
GCF_016403285.1.fasta	2	1	#c1580d	1	1	CS-11
GCF_900447625.1.fasta	2	1	#c1580d	1	1	CS-11
GCF_900447675.1.fasta	2	1	#c1580d	1	1	CS-11
GCF_002775055.1.fasta	2	1	#c2043e	1	1	CS-12
GCF_002775095.1.fasta	2	1	#c2043e	1	1	CS-12
GCF_002775105.1.fasta	2	1	#c2043e	1	1	CS-12
GCF_002865925.1.fasta	2	1	#c2043e	1	1	CS-12
GCF_003202295.1.fasta	2	1	#c2043e	1	1	CS-12
GCF_003202335.1.fasta	2	1	#c2043e	1	1	CS-12
GCF_003202355.1.fasta	2	1	#c2043e	1	1	CS-12
GCF_003202375.1.fasta	2	1	#c2043e	1	1	CS-12
GCF_014610885.1.fasta	2	1	#c2043e	1	1	CS-12

## Sheet: ARG
genome	tetA	cmx	aph(3')-Ia	aph(3'')-Ib	aph(6)-Id	ermX	tet(W)	sul1	aac(6')-Ia	aadA
DACRYA01.1.fasta	1	1	1	1	1	1	1	0	0	0
DACRYH01.1.fasta	0	0	0	0	0	1	0	0	0	0
DACRZD01.1.fasta	1	1	1	1	1	1	1	0	0	0
DACRXU01.1.fasta	0	0	0	0	0	1	1	1	1	1
DACRZA01.1.fasta	0	0	0	0	0	1	1	1	1	1
DACRYV01.1.fasta	1	1	1	1	1	1	0	1	0	0
DACRZB01.1.fasta	0	0	0	0	0	1	1	1	1	1
DACSAB01.1.fasta	0	0	0	0	0	1	1	0	0	0
DACRZY01.1.fasta	1	1	1	1	1	1	0	1	0	0
DACRZQ01.1.fasta	0	0	0	0	0	1	1	1	1	1
DACRYK01.1.fasta	0	0	0	0	0	1	1	1	1	1
DACRYP01.1.fasta	1	1	1	1	1	1	0	1	0	0
DACRYZ01.1.fasta	0	0	0	0	0	1	1	1	1	1
DACRZN01.1.fasta	0	0	0	0	0	1	1	1	1	1
DACSAM01.1.fasta	0	0	0	0	0	1	0	0	0	0
AAXWEF01.1.fasta	0	0	0	0	0	1	1	0	0	0
DACRYS01.1.fasta	1	1	1	1	1	1	1	0	0	0
DACRXO01.1.fasta	1	1	1	1	1	1	1	1	0	0
DACRYR01.1.fasta	1	1	1	1	1	1	0	1	0	0
DACRZO01.1.fasta	0	0	0	0	0	1	0	0	0	0
DACRXS01.1.fasta	0	0	0	0	0	1	1	1	1	1
DACRYD01.1.fasta	0	0	0	0	0	1	0	0	0	0
DACRZM01.1.fasta	0	0	0	0	0	1	0	0	0	0
DACSAO01.1.fasta	0	0	0	0	0	0	0	0	0	0
DACRZW01.1.fasta	1	1	1	1	1	1	0	1	0	0
DACSAC01.1.fasta	0	0	0	0	0	0	0	0	0	0
DACSAD01.1.fasta	0	0	0	0	0	0	0	0	0	0
DACRYN01.1.fasta	1	1	1	1	1	1	0	1	0	0
DACRXQ01.1.fasta	0	0	0	0	0	1	1	1	1	1
DACSAK01.1.fasta	0	0	0	0	0	1	1	1	1	1
DACRYQ01.1.fasta	1	1	1	1	1	1	0	0	0	0
DACSAR01.1.fasta	0	0	0	0	0	1	1	1	1	1
DACSAI01.1.fasta	0	0	0	0	0	1	1	0	0	0
DACRYO01.1.fasta	1	1	1	1	1	1	0	1	0	0
DACRZJ01.1.fasta	1	1	1	1	1	1	1	0	0	0
DACSAJ01.1.fasta	1	1	1	1	1	1	1	1	0	0
AAXWEK01.1.fasta	0	0	0	0	0	1	1	0	0	0
DACSAG01.1.fasta	1	1	1	1	1	1	1	0	0	0
DACSAL01.1.fasta	0	0	0	0	0	1	0	0	0	0
DACRXR01.1.fasta	0	0	0	0	0	1	1	1	1	1
DACRXW01.1.fasta	0	0	0	0	0	1	0	1	1	1
DACSAX01.1.fasta	0	0	0	0	0	1	1	1	1	1
DACRXV01.1.fasta	0	0	0	0	0	1	0	0	0	0
DACRYE01.1.fasta	0	0	0	0	0	1	0	0	0	0
DACSAF01.1.fasta	0	0	0	0	0	1	0	0	0	0
DACSAS01.1.fasta	1	1	1	1	1	1	1	0	0	0
DACRZX01.1.fasta	1	1	1	1	1	1	0	0	0	0
DACRZV01.1.fasta	1	1	1	1	1	1	1	0	0	0
DACRYJ01.1.fasta	0	0	0	0	0	1	1	1	1	1
DACRZP01.1.fasta	0	0	0	0	0	1	1	1	1	1
DACRYC01.1.fasta	1	1	1	1	1	1	0	1	0	0
DACSAE01.1.fasta	0	0	0	0	0	0	1	1	0	0
DACRZI01.1.fasta	0	0	0	0	0	1	0	0	0	0
DACRZR01.1.fasta	0	0	0	0	0	1	1	0	0	0
AAXWGD01.1.fasta	1	1	1	1	1	1	0	0	0	0
DACRZC01.1.fasta	0	0	0	0	0	1	1	1	1	1
DACRXP01.1.fasta	1	1	1	1	1	1	0	1	0	0
DACSAN01.1.fasta	0	0	0	0	0	1	1	1	1	1
DACRYT01.1.fasta	1	1	1	1	1	1	1	1	0	0
DACRYG01.1.fasta	0	0	0	0	0	1	0	0	0	0
DACSAY01.1.fasta	0	0	0	0	0	1	0	0	0	0
DACSAP01.1.fasta	1	1	1	1	1	1	0	1	0	0
DACRZT01.1.fasta	1	1	1	1	1	1	0	1	0	0
DACRZH01.1.fasta	0	0	0	0	0	1	1	1	1	1
DACRXZ01.1.fasta	1	1	1	1	1	1	1	0	0	0
DACRYF01.1.fasta	0	0	0	0	0	1	1	1	1	1
DACRYW01.1.fasta	0	0	0	0	0	1	1	1	1	1
DACRYB01.1.fasta	1	1	1	1	1	1	0	1	0	0
DACRXY01.1.fasta	1	1	1	1	1	1	1	0	0	0
DACRZE01.1.fasta	0	0	0	0	0	1	0	0	0	0
DACRYI01.1.fasta	0	0	0	0	0	1	1	1	1	1
DACRYL01.1.fasta	0	0	0	0	0	1	1	1	1	1
DACRXN01.1.fasta	1	1	1	1	1	1	1	0	0	0
DACSAT01.1.fasta	1	1	1	1	1	1	0	1	0	0
AAXWEE01.1.fasta	0	0	0	0	0	1	1	0	0	0
DACRYY01.1.fasta	0	0	0	0	0	1	1	1	1	1
DACRYX01.1.fasta	0	0	0	0	0	1	1	1	1	1
DACRZL01.1.fasta	0	0	0	0	0	1	1	1	1	1
DACRXX01.1.fasta	1	1	1	1	1	1	1	0	0	0
DACRZS01.1.fasta	1	1	1	1	1	1	1	0	0	0
DACSAU01.1.fasta	0	0	0	0	0	1	1	1	1	1
DACRXT01.1.fasta	0	0	0	0	0	1	1	1	1	1
DACSAQ01.1.fasta	0	0	0	0	0	1	0	0	0	0
DACRYU01.1.fasta	0	0	0	0	0	1	1	1	1	1
DACSAZ01.1.fasta	0	0	0	0	0	1	0	0	0	0
DACSAA01.1.fasta	0	0	0	0	0	1	0	0	0	0
DACRZG01.1.fasta	1	1	1	1	1	1	1	1	0	0
DACRZU01.1.fasta	1	1	1	1	1	1	0	1	0	0
AAXWEH01.1.fasta	0	0	0	0	0	1	1	0	0	0
DACSAW01.1.fasta	0	0	0	0	0	1	1	1	1	1
DACRZF01.1.fasta	1	1	1	1	1	1	1	0	0	0
DACRZK01.1.fasta	0	0	0	0	0	1	0	0	0	0
DACSBD01.1.fasta	1	1	1	1	1	1	1	1	0	0
DACSAV01.1.fasta	0	0	0	0	0	1	1	1	1	1
DACSAH01.1.fasta	0	0	0	0	0	0	0	0	0	0
DACRZZ01.1.fasta	0	0	0	0	0	1	1	1	1	1
DACRYM01.1.fasta	1	1	1	1	1	1	1	1	0	0
DACSCO01.1.fasta	1	1	1	1	1	1	1	0	0	0
DACTVM01.1.fasta	1	1	1	1	1	1	0	0	0	0
DACTUZ01.1.fasta	1	1	1	1	0	1	0	1	0	0
DACSCZ01.1.fasta	1	1	1	1	1	1	0	1	0	0
DACSBA01.1.fasta	0	0	0	0	0	1	1	1	1	1
DACTWU01.1.fasta	0	0	0	0	0	1	1	1	1	1
DACSBG01.1.fasta	0	0	0	0	0	1	1	1	1	1
DACSBJ01.1.fasta	0	0	0	0	0	1	1	0	0	0
DACSCC01.1.fasta	0	0	0	0	0	1	0	0	0	0
DACSBS01.1.fasta	0	0	0	0	0	1	1	1	1	1
DACTWR01.1.fasta	0	0	0	0	0	1	1	1	1	1
DACTWZ01.1.fasta	0	0	0	0	0	1	1	1	1	1
DACTWX01.1.fasta	0	0	0	0	0	1	1	1	1	1
DACSCD01.1.fasta	1	1	1	1	1	1	1	1	0	0
DACTWE01.1.fasta	0	0	0	0	0	1	1	1	1	1
DACSCW01.1.fasta	1	1	1	1	1	1	0	1	0	0
DACTVJ01.1.fasta	0	0	0	0	0	0	1	0	0	0
DACTWT01.1.fasta	0	0	0	0	0	1	1	1	1	1
DACSBB01.1.fasta	0	0	0	0	0	1	1	1	1	1
DACSBZ01.1.fasta	0	0	0	0	0	1	1	1	1	1
DACTWA01.1.fasta	0	0	0	0	0	1	1	1	1	1
DACTWM01.1.fasta	0	0	0	0	0	1	0	0	0	0
DACSBM01.1.fasta	1	1	1	1	1	1	1	1	0	0
DACSBY01.1.fasta	1	1	1	1	1	1	1	1	0	0
DACSCQ01.1.fasta	0	0	0	0	0	1	0	0	0	0
DACSCP01.1.fasta	0	0	0	0	0	1	0	0	0	0
DACSBP01.1.fasta	0	0	0	0	0	1	1	1	1	1
DACSBE01.1.fasta	0	0	0	0	0	1	1	1	1	1
DACTXE01.1.fasta	1	1	1	1	1	1	1	0	0	0
DACSCM01.1.fasta	1	1	1	1	1	1	0	1	0	0
DACTXA01.1.fasta	1	1	1	1	0	1	0	1	0	0
DACSBH01.1.fasta	1	1	1	1	1	1	1	1	0	0
DACSBV01.1.fasta	0	0	0	0	0	1	1	0	0	0
DACSCL01.1.fasta	0	0	0	0	0	1	1	1	1	1
DACSCG01.1.fasta	0	0	0	0	0	1	1	1	1	1
DACSDL01.1.fasta	0	0	0	0	0	1	0	0	0	0
DACTVH01.1.fasta	0	0	0	0	0	1	1	1	1	1
DACSCN01.1.fasta	0	0	0	0	0	1	1	1	1	1
DACTWG01.1.fasta	0	0	0	0	0	1	1	1	1	1
DACTXC01.1.fasta	1	1	1	1	1	1	1	1	0	0
DACSBK01.1.fasta	0	0	0	0	0	1	1	1	1	1
DACTWO01.1.fasta	0	0	0	0	0	1	1	1	1	1
DACSBT01.1.fasta	0	0	0	0	0	1	1	1	1	1
DACTXB01.1.fasta	0	0	0	0	0	1	0	0	0	0
DACSDC01.1.fasta	1	1	1	1	1	1	1	0	0	0
DACSBC01.1.fasta	0	0	0	0	0	1	1	1	1	1
DACSCK01.1.fasta	0	0	0	0	0	1	0	1	0	0
DACTWV01.1.fasta	0	0	0	0	0	0	0	0	0	0
DACTWB01.1.fasta	1	1	1	1	0	1	0	1	0	0
DACTWL01.1.fasta	0	0	0	0	0	1	1	1	1	1
DACTXH01.1.fasta	0	0	0	0	0	1	1	1	1	1
DACSCB01.1.fasta	0	0	0	0	0	1	1	1	1	1
DACTXD01.1.fasta	0	0	0	0	0	1	1	1	1	1
DACTWC01.1.fasta	0	0	0	0	0	1	1	1	1	1
DACTVG01.1.fasta	1	1	1	1	0	1	0	0	0	0
DACTWK01.1.fasta	0	0	0	0	0	1	1	1	1	1
DACTWF01.1.fasta	0	0	0	0	0	0	1	0	0	0
DACTWW01.1.fasta	1	1	1	1	1	1	1	1	0	0
DACSBQ01.1.fasta	0	0	0	0	0	1	1	1	1	1
DACTVK01.1.fasta	0	0	0	0	0	1	1	1	1	1
DACTWS01.1.fasta	0	0	0	0	0	0	0	0	0	0
DACSBW01.1.fasta	1	1	1	1	1	1	0	1	0	0
DACSCI01.1.fasta	0	0	0	0	0	1	1	1	1	1
DACSCJ01.1.fasta	0	0	0	0	0	1	1	1	1	1
DACSCX01.1.fasta	1	1	1	1	1	1	0	1	0	0
DACSCR01.1.fasta	1	1	1	1	1	1	1	0	0	0
DACSBN01.1.fasta	0	0	0	0	0	1	1	1	1	1
DACSCE01.1.fasta	1	1	1	1	1	1	0	1	0	0
DACSCA01.1.fasta	0	0	0	0	0	0	1	1	0	0
DACSBU01.1.fasta	0	0	0	0	0	1	1	1	1	1
DACSBX01.1.fasta	0	0	0	0	0	1	1	1	1	1
DACTVI01.1.fasta	1	1	1	1	0	1	0	1	0	0
DACSBL01.1.fasta	1	1	1	1	0	1	0	1	0	0
DACTVE01.1.fasta	1	1	1	1	0	1	0	1	0	0
DACTWQ01.1.fasta	0	0	0	0	0	0	0	0	0	0
DACSCH01.1.fasta	0	0	0	0	0	1	0	0	0	0
DACTVN01.1.fasta	1	1	1	1	0	1	0	1	0	0
DACSBO01.1.fasta	0	0	0	0	0	1	0	0	0	0
DACSXE01.1.fasta	0	0	0	0	0	1	0	0	0	0
DACTWY01.1.fasta	0	0	0	0	0	0	0	0	0	0
DACTVP01.1.fasta	0	0	0	0	0	1	1	1	1	1
DACSDA01.1.fasta	1	1	1	1	1	1	0	1	0	0
DACSBI01.1.fasta	0	0	0	0	0	1	1	1	1	1
DACSCT01.1.fasta	1	1	1	1	1	1	0	1	0	0
DACSBF01.1.fasta	0	0	0	0	0	1	0	0	0	0
DACTVF01.1.fasta	1	1	1	1	0	1	0	1	0	0
DACTWP01.1.fasta	0	0	0	0	0	1	1	1	1	1
DACSCF01.1.fasta	0	0	0	0	0	1	1	1	1	1
DACTVO01.1.fasta	1	1	1	1	1	1	1	1	0	0
DACTWN01.1.fasta	1	1	1	1	1	1	1	0	0	0
DACSDB01.1.fasta	1	1	1	1	1	1	1	0	0	0
DACTVL01.1.fasta	1	1	1	1	0	1	0	1	0	0
DACSCU01.1.fasta	1	1	1	1	1	1	0	1	0	0
DACSCS01.1.fasta	1	1	1	1	1	1	0	1	0	0
DACSBR01.1.fasta	0	0	0	0	0	1	1	0	0	0
DACTXU01.1.fasta	0	0	0	0	0	1	0	0	0	0
DAHIVA01.1.fasta	0	0	0	0	0	1	1	0	0	0
DACSCY01.1.fasta	1	1	1	1	1	1	1	0	0	0
DAHQXF01.1.fasta	0	0	0	0	0	1	1	1	1	1
DACTXN01.1.fasta	1	1	1	1	1	1	1	0	0	0
DACTXT01.1.fasta	0	0	0	0	0	1	1	1	1	1
DACTXG01.1.fasta	0	0	0	0	0	1	1	1	1	1
DAHIDN01.1.fasta	0	1	1	1	1	1	1	0	0	0
DACTXQ01.1.fasta	0	0	0	0	0	0	0	0	0	0
DACTYK01.1.fasta	0	0	0	0	0	1	1	1	1	1
DAHINC01.1.fasta	0	0	0	0	0	1	0	0	0	0
DAHQVR01.1.fasta	0	0	0	0	0	1	1	1	1	1
DAHIOT01.1.fasta	0	0	0	0	0	1	0	0	0	0
DACTXK01.1.fasta	0	0	0	0	0	1	1	1	1	1
DACTXS01.1.fasta	1	1	1	1	0	1	0	1	0	0
DACTYE01.1.fasta	1	1	1	1	0	1	0	1	0	0
DACTXO01.1.fasta	0	0	0	0	0	0	1	0	0	0
DAHHTB01.1.fasta	0	0	0	0	0	1	1	0	0	0
DACSCV01.1.fasta	0	0	0	0	0	1	0	0	0	0
DAHQVI01.1.fasta	0	0	0	0	0	1	1	1	1	1
DAHQXJ01.1.fasta	0	0	0	0	0	1	1	1	1	1
DACTYT01.1.fasta	0	0	0	0	0	1	1	1	1	1
DACTXF01.1.fasta	1	1	1	1	1	1	1	0	0	0
DAHIRC01.1.fasta	0	0	0	0	0	1	0	0	0	0
DACTYF01.1.fasta	0	0	0	0	0	1	0	0	0	0
DACTXW01.1.fasta	1	1	1	1	0	1	0	1	0	0
DADZOJ01.1.fasta	0	0	0	0	0	0	0	0	0	0
DACTXY01.1.fasta	1	1	1	1	0	1	0	1	0	0
DACTXP01.1.fasta	0	0	0	0	0	1	1	1	1	1
DACTYR01.1.fasta	1	1	1	1	0	1	0	1	0	0
DACTYD01.1.fasta	0	0	0	0	0	1	0	0	0	0
DAHJGK01.1.fasta	0	0	0	0	0	1	0	0	0	0
DAHHVW01.1.fasta	0	0	0	0	0	0	1	0	0	0
DACTYS01.1.fasta	1	1	1	1	0	1	0	1	0	0
DAEAAF01.1.fasta	0	0	0	0	0	0	0	0	0	0
DAHIPR01.1.fasta	0	0	0	0	0	0	0	0	0	0
DAHIBZ01.1.fasta	0	0	0	0	0	1	0	0	0	0
DAHQXB01.1.fasta	0	1	1	1	1	1	0	1	0	0
DACTXZ01.1.fasta	0	0	0	0	0	1	0	0	0	0
DAHQVN01.1.fasta	0	0	0	0	0	1	1	1	1	1
DACTYC01.1.fasta	0	0	0	0	0	1	1	1	1	1
DACTXX01.1.fasta	1	1	1	1	0	1	0	1	0	0
DACTYQ01.1.fasta	0	0	0	0	0	1	1	1	1	1
DACTYO01.1.fasta	0	0	0	0	0	1	1	1	1	1
DAHINR01.1.fasta	0	0	0	0	0	1	0	0	0	0
DACTYL01.1.fasta	0	0	0	0	0	1	1	1	1	1
DAHHPK01.1.fasta	0	0	0	0	0	1	0	0	0	0
DACTYI01.1.fasta	0	0	0	0	0	1	1	1	1	1
DAHQVS01.1.fasta	0	0	0	0	0	1	1	1	1	1
GCA_030844975.1.fasta	0	0	0	0	0	1	1	0	0	0
DAHQVP01.1.fasta	0	0	0	0	0	1	1	1	1	1
DAHJGM01.1.fasta	0	0	0	0	0	1	1	0	0	0
DAHQVU01.1.fasta	0	0	0	0	0	1	1	1	1	1
DAHQXD01.1.fasta	1	1	1	1	1	1	1	1	0	0
GCA_030844905.1.fasta	0	0	0	0	0	0	1	0	0	0
DAHQVV01.1.fasta	0	0	0	0	0	1	1	1	1	1
DACTXL01.1.fasta	0	0	0	0	0	1	0	0	0	0
DAHQVO01.1.fasta	1	1	1	1	0	1	1	0	0	0
DAHQVL01.1.fasta	0	0	0	0	0	1	1	1	1	1
DACTXJ01.1.fasta	0	0	0	0	0	1	0	0	0	0
DAHIFA01.1.fasta	0	0	0	0	0	1	1	0	0	0
DAHQXC01.1.fasta	0	0	0	0	0	1	1	1	1	1
DAHQXG01.1.fasta	0	0	0	0	0	1	1	1	1	1
DAHQVJ01.1.fasta	1	1	1	1	1	1	1	0	0	0
DACTXI01.1.fasta	0	0	0	0	0	1	1	1	1	1
DACTXV01.1.fasta	0	0	0	0	0	1	1	1	1	1
DACTYA01.1.fasta	0	0	0	0	0	1	1	1	1	1
DAHQVH01.1.fasta	0	0	0	0	0	1	0	0	0	0
DACTXM01.1.fasta	0	0	0	0	0	1	1	1	1	1
DAHIOJ01.1.fasta	0	0	0	0	0	1	0	0	0	0
DACYPP01.1.fasta	0	0	0	0	0	1	1	1	1	1
DACTXR01.1.fasta	0	0	0	0	0	1	1	1	1	1
DAHHSD01.1.fasta	0	0	0	0	0	1	0	0	0	0
DACTYJ01.1.fasta	0	0	0	0	0	1	1	1	1	1
DACTYM01.1.fasta	0	0	0	0	0	1	1	1	1	1
DADYIZ01.1.fasta	0	0	0	0	0	1	0	0	0	0
GCF_001059955.1.fasta	0	0	0	0	0	1	1	0	0	0
DACTYG01.1.fasta	0	0	0	0	0	1	1	1	1	1
GCF_003202375.1.fasta	1	1	1	1	1	1	0	0	0	0
DAHIKS01.1.fasta	0	0	0	0	0	1	0	0	0	0
DAHQVK01.1.fasta	0	0	0	0	0	1	1	1	1	1
DACTYP01.1.fasta	0	0	0	0	0	1	1	1	1	1
DACTYH01.1.fasta	0	0	0	0	0	1	1	1	1	1
DACTYB01.1.fasta	0	0	0	0	0	1	0	0	0	0
DAHQVX01.1.fasta	0	0	0	0	0	1	1	1	1	1
DAHQUV01.1.fasta	0	0	0	0	0	1	1	1	1	1
DAHQXL01.1.fasta	1	1	1	1	1	1	1	0	0	0
DAHIKL01.1.fasta	0	0	0	0	0	1	1	0	0	0
DAHQVQ01.1.fasta	0	0	0	0	0	1	1	1	1	1
DAHQVY01.1.fasta	0	0	0	0	0	1	1	1	1	1
DAHQXK01.1.fasta	0	0	0	0	0	1	1	1	1	1
DAHQVM01.1.fasta	0	0	0	0	0	1	1	1	1	1
ERR10439027.fasta	1	1	1	1	1	1	1	0	0	0
DAHQXI01.1.fasta	0	0	0	0	0	1	1	1	1	1
DACTYN01.1.fasta	0	0	0	0	0	1	1	0	0	0
DAHINS01.1.fasta	0	0	0	0	0	1	0	0	0	0
SRR8398019.fasta	0	0	0	0	0	1	0	0	0	0
DAHQVW01.1.fasta	0	0	0	0	0	1	1	1	1	1
GCF_016889445.1.fasta	1	1	1	1	1	1	1	0	0	0
GCF_900447625.1.fasta	0	0	0	0	0	0	0	0	0	0
DAHQVT01.1.fasta	0	0	0	0	0	1	1	1	1	1
GCF_000159135.fasta	0	0	0	0	0	0	0	0	0	0
DRR016021.fasta	0	1	0	0	0	1	1	0	1	0
SRR9851674.fasta	1	1	1	1	1	1	0	1	0	0
SRR8398016.fasta	0	0	0	0	0	1	1	1	1	1
GCF_900447675.1.fasta	0	0	0	0	0	0	0	0	0	0
SRR9851648.fasta	1	1	1	1	1	1	0	1	0	0
GCF_016728105.1.fasta	0	0	0	0	0	1	0	0	0	0
SRR8398018.fasta	0	0	0	0	0	1	1	0	0	0
GCA_001055405.1.fasta	0	0	0	0	0	1	1	0	0	0
DAHQXH01.1.fasta	0	0	0	0	0	1	1	1	1	1
SRR8398020.fasta	0	0	0	0	0	1	1	0	0	0
GCF_001053435.1.fasta	0	0	0	0	0	1	1	0	0	0
GCF_000988225.1.fasta	1	0	0	0	0	0	0	0	0	0
SRR8398010.fasta	0	0	0	0	0	1	1	1	1	1
SRR8397972.fasta	0	0	0	0	0	1	1	1	1	1
GCF_002775095.1.fasta	0	1	0	1	1	0	0	0	0	0
DAHHVX01.1.fasta	0	0	0	0	0	1	0	0	0	0
GCF_011682945.1.fasta	1	1	1	1	1	1	1	0	0	0
GCA_030844955.1.fasta	0	0	0	0	0	0	0	0	0	0
SRR9851686.fasta	0	0	0	0	0	1	1	1	1	1
GCF_022345785.1.fasta	0	0	0	0	0	1	0	0	0	0
SRR9851770.fasta	1	1	1	1	1	1	0	1	0	0
GCF_001076975.1.fasta	0	0	1	1	1	1	0	0	0	0
SRR9851685.fasta	0	0	0	0	0	0	1	0	0	0
GCA_030845035.1.fasta	0	0	0	0	0	1	1	0	0	0
GCF_014610855.1.fasta	1	0	0	0	0	0	0	0	0	0
GCF_002775055.1.fasta	1	1	1	1	1	0	0	0	0	0
SRR9851697.fasta	0	0	0	0	0	1	1	1	1	1
SRR8397951.fasta	1	1	1	1	0	1	0	1	0	0
GCF_002804085.1.fasta	0	0	0	0	0	1	1	0	0	0
GCF_003202295.1.fasta	1	1	1	1	1	1	1	1	0	0
SRR9851660.fasta	1	1	1	1	1	1	0	1	0	0
SRR9851778.fasta	1	1	1	1	1	1	0	1	0	0
GCF_006538485.1.fasta	0	0	0	0	0	0	0	0	0	0
SRR9851708.fasta	1	1	1	1	1	1	1	1	0	0
DAHQXE01.1.fasta	0	0	0	0	0	1	1	1	1	1
GCF_004138065.1.fasta	0	0	0	0	0	1	0	0	0	0
GCF_003202335.1.fasta	1	1	1	1	1	1	0	0	0	0
DAHIMO01.1.fasta	0	0	0	0	0	1	0	0	0	0
GCF_001058455.1.fasta	0	0	0	0	0	0	0	0	0	0
SRR9851775.fasta	1	1	1	1	1	1	0	1	0	0
SRR8398030.fasta	0	0	0	0	0	1	1	1	1	1
GCF_011682965.1.fasta	0	0	0	0	0	1	1	1	1	1
SRR9851723.fasta	0	0	0	0	0	1	0	0	0	0
SRR9851707.fasta	1	1	1	1	1	1	0	1	0	0
SRR9851758.fasta	0	0	0	0	0	1	0	0	0	0
GCF_008373895.1.fasta	1	1	1	1	1	1	1	1	0	1
SRR9851717.fasta	0	0	0	0	0	1	1	1	1	1
GCF_001053405.1.fasta	0	0	1	0	0	1	1	0	0	0
SRR9851802.fasta	1	1	1	1	1	1	1	0	0	0
GCA_030845055.1.fasta	0	0	0	0	0	1	1	0	0	0
GCF_014610885.1.fasta	1	1	1	1	1	1	0	0	0	0
GCF_022835015.1.fasta	0	0	0	0	0	1	0	0	0	0
GCF_003202355.1.fasta	1	1	1	1	1	1	1	1	0	0
GCA_030844995.1.fasta	0	0	0	0	0	1	1	0	0	0
SRR9851710.fasta	1	1	1	1	1	1	0	1	0	0
SRR9851792.fasta	1	1	1	1	1	1	1	0	0	0
SRR9851741.fasta	1	1	1	1	1	1	1	0	0	0
GCF_002775105.1.fasta	0	0	0	0	0	0	0	0	0	0
SRR9851808.fasta	0	0	0	0	0	1	1	1	1	1
GCF_002865925.1.fasta	0	1	1	1	1	1	0	0	0	0
GCF_016403285.1.fasta	0	0	0	0	0	0	0	0	0	0
GCF_002803965.1.fasta	1	1	1	1	1	1	0	0	0	0
SRR9851716.fasta	1	1	1	1	1	1	0	1	0	0
SRR9851776.fasta	1	1	1	1	1	1	0	1	0	0
SRR3588893.fasta	0	0	0	0	0	1	1	0	0	0
GCF_016728205.1.fasta	0	0	0	0	0	0	0	0	0	0
GCA_030845015.1.fasta	0	0	0	0	0	1	1	0	0	0
GCF_011682935.1.fasta	1	1	1	1	1	1	1	0	0	0
GCF_900683645.1.fasta	1	1	0	0	0	1	0	1	0	0
DAHTOS01.1.fasta	0	0	0	0	0	1	1	1	1	1
GCF_011682985.1.fasta	0	0	0	0	0	1	1	1	1	1
GCF_001059665.1.fasta	0	0	0	0	0	1	1	0	0	0
SRR8397958.fasta	1	1	1	1	0	1	0	1	0	0
GCF_003202245.1.fasta	1	1	1	1	1	1	0	1	0	0
GCA_030844935.1.fasta	0	0	0	0	0	1	1	0	0	0
SRR9851774.fasta	1	1	1	1	1	1	0	1	0	0
GCA_039773935.1.fasta	0	0	0	0	0	1	0	0	0	0
SRR9851644.fasta	1	1	1	1	1	1	0	1	0	0
ERR10441392.fasta	0	0	0	0	0	1	1	0	0	0
SRR8398014.fasta	0	0	0	0	0	1	1	1	1	1

## Sheet: Tree data
AAXWEE01.1	AAXWEE01.1.fasta	2016	USA:Boston	sputum	clinical
AAXWEF01.1	AAXWEF01.1.fasta	2016	USA:Boston	Bronchial alveolar lavage	clinical
AAXWEH01.1	AAXWEH01.1.fasta	2017	USA:Boston	bronchial alveolar lavage	clinical
AAXWEK01.1	AAXWEK01.1.fasta	2016	USA:Boston	sputum	clinical
AAXWGD01.1	AAXWGD01.1.fasta	2016	USA:Boston	sputum	clinical
DACRXN01.1	DACRXN01.1.fasta	2016-07-19	China: Beijing	sputum	clinical
DACRXO01.1	DACRXO01.1.fasta	2016-04-27	China: Beijing	sputum	clinical
DACRXP01.1	DACRXP01.1.fasta	2017-11-08	China: Tangshan	sputum	clinical
DACRXQ01.1	DACRXQ01.1.fasta	2016-04-29	China: Beijing	sputum	clinical
DACRXR01.1	DACRXR01.1.fasta	2016-04-26	China: Beijing	sputum	clinical
DACRXS01.1	DACRXS01.1.fasta	2016-05-18	China: Beijing	sputum	clinical
DACRXT01.1	DACRXT01.1.fasta	2016-06-07	China: Beijing	sputum	clinical
DACRXU01.1	DACRXU01.1.fasta	2016-07-08	China: Beijing	sputum	clinical
DACRXV01.1	DACRXV01.1.fasta	2016-06-08	China: Beijing	sputum	clinical
DACRXW01.1	DACRXW01.1.fasta	2018-01-29	China: Tangshan	sputum	clinical
DACRXX01.1	DACRXX01.1.fasta	2018-01-26	China: Tangshan	sputum	clinical
DACRXY01.1	DACRXY01.1.fasta	2018-01-25	China: Tangshan	sputum	clinical
DACRXZ01.1	DACRXZ01.1.fasta	2018-01-18	China: Tangshan	sputum	clinical
DACRYA01.1	DACRYA01.1.fasta	2018-01-25	China: Tangshan	sputum	clinical
DACRYB01.1	DACRYB01.1.fasta	2018-01-16	China: Tangshan	sputum	clinical
DACRYC01.1	DACRYC01.1.fasta	2018-01-18	China: Tangshan	sputum	clinical
DACRYD01.1	DACRYD01.1.fasta	2018-01-31	China: Tangshan	sputum	clinical
DACRYE01.1	DACRYE01.1.fasta	2018-01-03	China: Tangshan	sputum	clinical
DACRYF01.1	DACRYF01.1.fasta	2017-09-20	China: Guangzhou	sputum	clinical
DACRYG01.1	DACRYG01.1.fasta	2016-01-12	China: Beijing	sputum	clinical
DACRYH01.1	DACRYH01.1.fasta	2017-12-11	China: Beijing	sputum	clinical
DACRYI01.1	DACRYI01.1.fasta	2017-10-24	China: Guangzhou	sputum	clinical
DACRYJ01.1	DACRYJ01.1.fasta	2016-03-29	China: Beijing	sputum	clinical
DACRYK01.1	DACRYK01.1.fasta	2016-03-15	China: Beijing	sputum	clinical
DACRYL01.1	DACRYL01.1.fasta	2016-02-16	China: Beijing	sputum	clinical
DACRYM01.1	DACRYM01.1.fasta	2016-02-15	China: Beijing	sputum	clinical
DACRYN01.1	DACRYN01.1.fasta	2017-12-23	China: Tangshan	sputum	clinical
DACRYO01.1	DACRYO01.1.fasta	2017-12-21	China: Tangshan	sputum	clinical
DACRYP01.1	DACRYP01.1.fasta	2017-12-21	China: Tangshan	sputum	clinical
DACRYQ01.1	DACRYQ01.1.fasta	2017-12-16	China: Tangshan	sputum	clinical
DACRYR01.1	DACRYR01.1.fasta	2017-12-15	China: Tangshan	sputum	clinical
DACRYS01.1	DACRYS01.1.fasta	2017-12-15	China: Tangshan	Pleural Effusion	clinical
DACRYT01.1	DACRYT01.1.fasta	2017-12-22	China: Guangzhou	sputum	clinical
DACRYU01.1	DACRYU01.1.fasta	2017-12-11	China: Guangzhou	sputum	clinical
DACRYV01.1	DACRYV01.1.fasta	2017-11-09	China: Tangshan	cerebrospinal fluid	clinical
DACRYW01.1	DACRYW01.1.fasta	2018-01-20	China: Guangzhou	sputum	clinical
DACRYX01.1	DACRYX01.1.fasta	2018-02-09	China: Guangzhou	sputum	clinical
DACRYY01.1	DACRYY01.1.fasta	2018-02-03	China: Guangzhou	sputum	clinical
DACRYZ01.1	DACRYZ01.1.fasta	2018-02-10	China: Guangzhou	sputum	clinical
DACRZA01.1	DACRZA01.1.fasta	2018-02-11	China: Guangzhou	sputum	clinical
DACRZB01.1	DACRZB01.1.fasta	2018-01-19	China: Guangzhou	sputum	clinical
DACRZC01.1	DACRZC01.1.fasta	2017-12-17	China: Guangzhou	sputum	clinical
DACRZD01.1	DACRZD01.1.fasta	2016-01-06	China: Beijing	sputum	clinical
DACRZE01.1	DACRZE01.1.fasta	2016-01-05	China: Beijing	sputum	clinical
DACRZF01.1	DACRZF01.1.fasta	2016-01-04	China: Beijing	sputum	clinical
DACRZG01.1	DACRZG01.1.fasta	2016-02-25	China: Beijing	sputum	clinical
DACRZH01.1	DACRZH01.1.fasta	2016-02-24	China: Beijing	sputum	clinical
DACRZI01.1	DACRZI01.1.fasta	2016-02-18	China: Beijing	sputum	clinical
DACRZJ01.1	DACRZJ01.1.fasta	2016-03-07	China: Beijing	sputum	clinical
DACRZK01.1	DACRZK01.1.fasta	2016-03-02	China: Beijing	sputum	clinical
DACRZL01.1	DACRZL01.1.fasta	2016-04-01	China: Beijing	sputum	clinical
DACRZM01.1	DACRZM01.1.fasta	2017-11-02	China: Beijing	sputum	clinical
DACRZN01.1	DACRZN01.1.fasta	2016-03-03	China: Beijing	sputum	clinical
DACRZO01.1	DACRZO01.1.fasta	2017-11-24	China: Beijing	sputum	clinical
DACRZP01.1	DACRZP01.1.fasta	2017-12-04	China: Tangshan	Cather Tip	clinical
DACRZQ01.1	DACRZQ01.1.fasta	2017-12-02	China: Tangshan	sputum	clinical
DACRZR01.1	DACRZR01.1.fasta	2017-12-04	China: Tangshan	sputum	clinical
DACRZS01.1	DACRZS01.1.fasta	2017-12-14	China: Tangshan	sputum	clinical
DACRZT01.1	DACRZT01.1.fasta	2017-12-09	China: Tangshan	sputum	clinical
DACRZU01.1	DACRZU01.1.fasta	2017-12-09	China: Tangshan	sputum	clinical
DACRZV01.1	DACRZV01.1.fasta	2017-12-08	China: Tangshan	sputum	clinical
DACRZW01.1	DACRZW01.1.fasta	2017-12-11	China: Tangshan	sputum	clinical
DACRZX01.1	DACRZX01.1.fasta	2016-02-14	China: Beijing	sputum	clinical
DACRZY01.1	DACRZY01.1.fasta	2017-12-15	China: Tangshan	sputum	clinical
DACRZZ01.1	DACRZZ01.1.fasta	2016-02-14	China: Beijing	sputum	clinical
DACSAA01.1	DACSAA01.1.fasta	2016-02-03	China: Beijing	sputum	clinical
DACSAB01.1	DACSAB01.1.fasta	2016-02-14	China: Beijing	sputum	clinical
DACSAC01.1	DACSAC01.1.fasta	2016-01-26	China: Beijing	sputum	clinical
DACSAD01.1	DACSAD01.1.fasta	2016-01-20	China: Beijing	sputum	clinical
DACSAE01.1	DACSAE01.1.fasta	2016-01-20	China: Beijing	sputum	clinical
DACSAF01.1	DACSAF01.1.fasta	2018-02-27	China: Tangshan	sputum	clinical
DACSAG01.1	DACSAG01.1.fasta	2016-01-18	China: Beijing	sputum	clinical
DACSAH01.1	DACSAH01.1.fasta	2017-11-09	China: Tangshan	sputum	clinical
DACSAI01.1	DACSAI01.1.fasta	2017-11-17	China: Tangshan	sputum	clinical
DACSAJ01.1	DACSAJ01.1.fasta	2017-11-13	China: Beijing	sputum	clinical
DACSAK01.1	DACSAK01.1.fasta	2018-01-29	China: Guangzhou	sputum	clinical
DACSAL01.1	DACSAL01.1.fasta	2018-02-27	China: Tangshan	sputum	clinical
DACSAM01.1	DACSAM01.1.fasta	2018-03-16	China: Tangshan	sputum	clinical
DACSAN01.1	DACSAN01.1.fasta	2017-11-01	China: Guangzhou	sputum	clinical
DACSAO01.1	DACSAO01.1.fasta	2017-11-02	China: Tangshan	sputum	clinical
DACSAP01.1	DACSAP01.1.fasta	2017-10-23	China: Tangshan	sputum	clinical
DACSAQ01.1	DACSAQ01.1.fasta	2017-12-02	China: Beijing	sputum	clinical
DACSAR01.1	DACSAR01.1.fasta	2017-10-31	China: Tangshan	sputum	clinical
DACSAS01.1	DACSAS01.1.fasta	2017-10-26	China: Tangshan	sputum	clinical
DACSAT01.1	DACSAT01.1.fasta	2017-10-29	China: Tangshan	sputum	clinical
DACSAU01.1	DACSAU01.1.fasta	2018-02-03	China: Guangzhou	sputum	clinical
DACSAV01.1	DACSAV01.1.fasta	2018-02-02	China: Guangzhou	sputum	clinical
DACSAW01.1	DACSAW01.1.fasta	2018-01-29	China: Guangzhou	sputum	clinical
DACSAX01.1	DACSAX01.1.fasta	2018-02-05	China: Guangzhou	sputum	clinical
DACSAY01.1	DACSAY01.1.fasta	2018-01-17	China: Guangzhou	blood	clinical
DACSAZ01.1	DACSAZ01.1.fasta	2018-01-18	China: Guangzhou	sputum	clinical
DACSBA01.1	DACSBA01.1.fasta	2018-01-22	China: Guangzhou	sputum	clinical
DACSBB01.1	DACSBB01.1.fasta	2018-01-20	China: Guangzhou	sputum	clinical
DACSBC01.1	DACSBC01.1.fasta	2018-02-03	China: Guangzhou	sputum	clinical
DACSBD01.1	DACSBD01.1.fasta	2017-10-11	China: Beijing	sputum	clinical
DACSBE01.1	DACSBE01.1.fasta	2016-01-04	China: Beijing	sputum	clinical
DACSBF01.1	DACSBF01.1.fasta	2016-01-11	China: Beijing	sputum	clinical
DACSBG01.1	DACSBG01.1.fasta	2016-01-12	China: Beijing	sputum	clinical
DACSBH01.1	DACSBH01.1.fasta	2016-01-08	China: Beijing	sputum	clinical
DACSBI01.1	DACSBI01.1.fasta	2016-01-06	China: Beijing	sputum	clinical
DACSBJ01.1	DACSBJ01.1.fasta	2016-01-13	China: Beijing	sputum	clinical
DACSBK01.1	DACSBK01.1.fasta	2017-09-20	China: Guangzhou	sputum	clinical
DACSBL01.1	DACSBL01.1.fasta	2017-11-22	China: Tangshan	sputum	clinical
DACSBM01.1	DACSBM01.1.fasta	2017-11-01	China: Beijing	sputum	clinical
DACSBN01.1	DACSBN01.1.fasta	2017-09-22	China: Guangzhou	sputum	clinical
DACSBO01.1	DACSBO01.1.fasta	2017-10-27	China: Guangzhou	sputum	clinical
DACSBP01.1	DACSBP01.1.fasta	2017-10-28	China: Guangzhou	sputum	clinical
DACSBQ01.1	DACSBQ01.1.fasta	2017-09-23	China: Guangzhou	sputum	clinical
DACSBR01.1	DACSBR01.1.fasta	2017-09-23	China: Guangzhou	sputum	clinical
DACSBS01.1	DACSBS01.1.fasta	2017-11-24	China: Guangzhou	sputum	clinical
DACSBT01.1	DACSBT01.1.fasta	2017-10-31	China: Beijing	sputum	clinical
DACSBU01.1	DACSBU01.1.fasta	2017-11-08	China: Guangzhou	blood	clinical
DACSBV01.1	DACSBV01.1.fasta	2017-11-16	China: Tangshan	sputum	clinical
DACSBW01.1	DACSBW01.1.fasta	2017-11-25	China: Tangshan	sputum	clinical
DACSBX01.1	DACSBX01.1.fasta	2017-12-08	China: Beijing	sputum	clinical
DACSBY01.1	DACSBY01.1.fasta	2018-02-28	China: Tangshan	sputum	clinical
DACSBZ01.1	DACSBZ01.1.fasta	2018-03-09	China: Tangshan	sputum	clinical
DACSCA01.1	DACSCA01.1.fasta	2018-03-08	China: Tangshan	sputum	clinical
DACSCB01.1	DACSCB01.1.fasta	2018-03-16	China: Tangshan	sputum	clinical
DACSCC01.1	DACSCC01.1.fasta	2018-02-01	China: Tangshan	sputum	clinical
DACSCD01.1	DACSCD01.1.fasta	2017-10-09	China: Beijing	sputum	clinical
DACSCE01.1	DACSCE01.1.fasta	2017-11-15	China: Tangshan	sputum	clinical
DACSCF01.1	DACSCF01.1.fasta	2017-10-11	China: Beijing	sputum	clinical
DACSCG01.1	DACSCG01.1.fasta	2016-08-03	China: Beijing	sputum	clinical
DACSCH01.1	DACSCH01.1.fasta	2017-09-27	China: Beijing	sputum	clinical
DACSCI01.1	DACSCI01.1.fasta	2016-12-22	China: Beijing	sputum	clinical
DACSCJ01.1	DACSCJ01.1.fasta	2016-09-20	China: Beijing	sputum	clinical
DACSCK01.1	DACSCK01.1.fasta	2016-07-26	China: Beijing	sputum	clinical
DACSCL01.1	DACSCL01.1.fasta	2016-07-28	China: Beijing	sputum	clinical
DACSCM01.1	DACSCM01.1.fasta	2016-11-16	China: Beijing	urine	clinical
DACSCN01.1	DACSCN01.1.fasta	2016-08-16	China: Beijing	sputum	clinical
DACSCO01.1	DACSCO01.1.fasta	2016-09-23	China: Beijing	sputum	clinical
DACSCP01.1	DACSCP01.1.fasta	2017-10-26	China: Beijing	sputum	clinical
DACSCQ01.1	DACSCQ01.1.fasta	2017-10-14	China: Beijing	sputum	clinical
DACSCR01.1	DACSCR01.1.fasta	2018-01-08	China: Tangshan	sputum	clinical
DACSCS01.1	DACSCS01.1.fasta	2018-01-11	China: Tangshan	sputum	clinical
DACSCT01.1	DACSCT01.1.fasta	2018-01-05	China: Tangshan	sputum	clinical
DACSCU01.1	DACSCU01.1.fasta	2018-01-04	China: Tangshan	sputum	clinical
DACSCV01.1	DACSCV01.1.fasta	2017-11-13	China: Beijing	sputum	clinical
DACSCW01.1	DACSCW01.1.fasta	2017-12-26	China: Tangshan	sputum	clinical
DACSCX01.1	DACSCX01.1.fasta	2017-12-26	China: Tangshan	sputum	clinical
DACSCY01.1	DACSCY01.1.fasta	2018-01-16	China: Tangshan	sputum	clinical
DACSCZ01.1	DACSCZ01.1.fasta	2017-11-17	China: Tangshan	sputum	clinical
DACSDA01.1	DACSDA01.1.fasta	2018-01-16	China: Tangshan	sputum	clinical
DACSDB01.1	DACSDB01.1.fasta	ND	ND	ND	clinical
DACSDC01.1	DACSDC01.1.fasta	ND	ND	ND	clinical
DACSDL01.1	DACSDL01.1.fasta	2019-09-11	USA: Milwaukee, WI	ND	NULL
DACSXE01.1	DACSXE01.1.fasta	2017-10-09	China: Beijing	sputum	clinical
DACTUZ01.1	DACTUZ01.1.fasta	2018-03-28	China: Beijing	sputum	clinical
DACTVE01.1	DACTVE01.1.fasta	2018-03-16	China: Beijing	sputum	clinical
DACTVF01.1	DACTVF01.1.fasta	2018-03-15	China: Beijing	sputum	clinical
DACTVG01.1	DACTVG01.1.fasta	2018-03-23	China: Beijing	sputum	clinical
DACTVH01.1	DACTVH01.1.fasta	2018-03-19	China: Beijing	sputum	clinical
DACTVI01.1	DACTVI01.1.fasta	2018-03-12	China: Beijing	sputum	clinical
DACTVJ01.1	DACTVJ01.1.fasta	2017-09-26	China: Beijing	sputum	clinical
DACTVK01.1	DACTVK01.1.fasta	2018-03-15	China: Beijing	sputum	clinical
DACTVL01.1	DACTVL01.1.fasta	2018-03-12	China: Beijing	sputum	clinical
DACTVM01.1	DACTVM01.1.fasta	2017-09-21	China: Beijing	sputum	clinical
DACTVN01.1	DACTVN01.1.fasta	2018-03-14	China: Beijing	sputum	clinical
DACTVO01.1	DACTVO01.1.fasta	2017-09-25	China: Beijing	sputum	clinical
DACTVP01.1	DACTVP01.1.fasta	2017-09-26	China: Beijing	sputum	clinical
DACTWA01.1	DACTWA01.1.fasta	2017-10-09	China: Beijing	sputum	clinical
DACTWB01.1	DACTWB01.1.fasta	2018-03-29	China: Beijing	sputum	clinical
DACTWC01.1	DACTWC01.1.fasta	2017-10-16	China: Beijing	sputum	clinical
DACTWE01.1	DACTWE01.1.fasta	2017-10-11	China: Beijing	sputum	clinical
DACTWF01.1	DACTWF01.1.fasta	2017-10-27	China: Beijing	sputum	clinical
DACTWG01.1	DACTWG01.1.fasta	2017-10-16	China: Beijing	sputum	clinical
DACTWK01.1	DACTWK01.1.fasta	2017-10-26	China: Beijing	sputum	clinical
DACTWL01.1	DACTWL01.1.fasta	2017-10-24	China: Beijing	sputum	clinical
DACTWM01.1	DACTWM01.1.fasta	2017-10-31	China: Beijing	sputum	clinical
DACTWN01.1	DACTWN01.1.fasta	2017-10-23	China: Beijing	sputum	clinical
DACTWO01.1	DACTWO01.1.fasta	2017-09-15	China: Beijing	sputum	clinical
DACTWP01.1	DACTWP01.1.fasta	2017-11-01	China: Beijing	sputum	clinical
DACTWQ01.1	DACTWQ01.1.fasta	2017-09-18	China: Beijing	sputum	clinical
DACTWR01.1	DACTWR01.1.fasta	2017-09-15	China: Beijing	sputum	clinical
DACTWS01.1	DACTWS01.1.fasta	2017-09-15	China: Beijing	sputum	clinical
DACTWT01.1	DACTWT01.1.fasta	2017-09-14	China: Beijing	sputum	clinical
DACTWU01.1	DACTWU01.1.fasta	2017-09-14	China: Beijing	sputum	clinical
DACTWV01.1	DACTWV01.1.fasta	2017-09-14	China: Beijing	sputum	clinical
DACTWW01.1	DACTWW01.1.fasta	2017-09-14	China: Beijing	sputum	clinical
DACTWX01.1	DACTWX01.1.fasta	2017-09-18	China: Beijing	sputum	clinical
DACTWY01.1	DACTWY01.1.fasta	2017-09-25	China: Beijing	sputum	clinical
DACTWZ01.1	DACTWZ01.1.fasta	2017-11-27	China: Beijing	sputum	clinical
DACTXA01.1	DACTXA01.1.fasta	2017-11-21	China: Beijing	sputum	clinical
DACTXB01.1	DACTXB01.1.fasta	2017-11-15	China: Beijing	sputum	clinical
DACTXC01.1	DACTXC01.1.fasta	2017-11-15	China: Beijing	sputum	clinical
DACTXD01.1	DACTXD01.1.fasta	2017-11-03	China: Beijing	sputum	clinical
DACTXE01.1	DACTXE01.1.fasta	2017-11-16	China: Beijing	sputum	clinical
DACTXF01.1	DACTXF01.1.fasta	2017-11-16	China: Beijing	sputum	clinical
DACTXG01.1	DACTXG01.1.fasta	2017-11-06	China: Beijing	sputum	clinical
DACTXH01.1	DACTXH01.1.fasta	2017-11-01	China: Beijing	sputum	clinical
DACTXI01.1	DACTXI01.1.fasta	2017-11-14	China: Beijing	sputum	clinical
DACTXJ01.1	DACTXJ01.1.fasta	2017-12-16	China: Beijing	sputum	clinical
DACTXK01.1	DACTXK01.1.fasta	2017-12-15	China: Beijing	sputum	clinical
DACTXL01.1	DACTXL01.1.fasta	2017-12-01	China: Beijing	sputum	clinical
DACTXM01.1	DACTXM01.1.fasta	2017-12-04	China: Beijing	sputum	clinical
DACTXN01.1	DACTXN01.1.fasta	2017-12-05	China: Beijing	sputum	clinical
DACTXO01.1	DACTXO01.1.fasta	2017-12-05	China: Beijing	sputum	clinical
DACTXP01.1	DACTXP01.1.fasta	2017-12-07	China: Beijing	sputum	clinical
DACTXQ01.1	DACTXQ01.1.fasta	2017-12-26	China: Beijing	urine	clinical
DACTXR01.1	DACTXR01.1.fasta	2017-12-07	China: Beijing	sputum	clinical
DACTXS01.1	DACTXS01.1.fasta	2018-01-03	China: Beijing	sputum	clinical
DACTXT01.1	DACTXT01.1.fasta	2017-12-26	China: Beijing	sputum	clinical
DACTXU01.1	DACTXU01.1.fasta	2017-12-02	China: Beijing	sputum	clinical
DACTXV01.1	DACTXV01.1.fasta	2018-02-12	China: Beijing	sputum	clinical
DACTXW01.1	DACTXW01.1.fasta	2018-01-08	China: Beijing	sputum	clinical
DACTXX01.1	DACTXX01.1.fasta	2018-02-03	China: Beijing	sputum	clinical
DACTXY01.1	DACTXY01.1.fasta	2018-02-08	China: Beijing	sputum	clinical
DACTXZ01.1	DACTXZ01.1.fasta	2018-02-07	China: Beijing	urine	clinical
DACTYA01.1	DACTYA01.1.fasta	2018-02-02	China: Beijing	sputum	clinical
DACTYB01.1	DACTYB01.1.fasta	2018-02-18	China: Beijing	blood	clinical
DACTYC01.1	DACTYC01.1.fasta	2018-02-23	China: Beijing	sputum	clinical
DACTYD01.1	DACTYD01.1.fasta	2018-02-26	China: Beijing	sputum	clinical
DACTYE01.1	DACTYE01.1.fasta	2018-02-22	China: Beijing	sputum	clinical
DACTYF01.1	DACTYF01.1.fasta	2018-02-27	China: Beijing	sputum	clinical
DACTYG01.1	DACTYG01.1.fasta	2018-02-28	China: Beijing	sputum	clinical
DACTYH01.1	DACTYH01.1.fasta	2018-03-02	China: Beijing	sputum	clinical
DACTYI01.1	DACTYI01.1.fasta	2018-03-06	China: Beijing	sputum	clinical
DACTYJ01.1	DACTYJ01.1.fasta	2017-12-07	China: Beijing	sputum	clinical
DACTYK01.1	DACTYK01.1.fasta	2017-12-26	China: Beijing	sputum	clinical
DACTYL01.1	DACTYL01.1.fasta	2018-01-08	China: Beijing	sputum	clinical
DACTYM01.1	DACTYM01.1.fasta	2018-01-09	China: Beijing	sputum	clinical
DACTYN01.1	DACTYN01.1.fasta	2018-01-08	China: Beijing	sputum	clinical
DACTYO01.1	DACTYO01.1.fasta	2018-01-08	China: Beijing	sputum	clinical
DACTYP01.1	DACTYP01.1.fasta	2018-02-11	China: Beijing	sputum	clinical
DACTYQ01.1	DACTYQ01.1.fasta	2018-02-01	China: Beijing	sputum	clinical
DACTYR01.1	DACTYR01.1.fasta	2018-02-28	China: Beijing	sputum	clinical
DACTYS01.1	DACTYS01.1.fasta	2018-03-07	China: Beijing	sputum	clinical
DACTYT01.1	DACTYT01.1.fasta	2018-03-08	China: Beijing	sputum	clinical
DACYPP01.1	DACYPP01.1.fasta	2016-03-01	China: Beijing	sputum	clinical
DADYIZ01.1	DADYIZ01.1.fasta	2018	Denmark	ND	clinical
DADZOJ01.1	DADZOJ01.1.fasta	2018	Denmark	ND	clinical
DAEAAF01.1	DAEAAF01.1.fasta	2018	Denmark	ND	clinical
DAHHPK01.1	DAHHPK01.1.fasta	2019-10-18	Australia:Queensland	Arm Swab	clinical
DAHHSD01.1	DAHHSD01.1.fasta	2019-05-13	Australia:Queensland	Foot Bone	clinical
DAHHTB01.1	DAHHTB01.1.fasta	2016-08-02	Australia:Queensland	blood	clinical
DAHHVW01.1	DAHHVW01.1.fasta	2019-05-27	Australia:Queensland	Tracheostomy Site Swab	clinical
DAHHVX01.1	DAHHVX01.1.fasta	2019-06-06	Australia:Queensland	Leg Swab	clinical
DAHIBZ01.1	DAHIBZ01.1.fasta	2019-05-10	Australia:Queensland	Tibia Bone Swab	clinical
DAHIDN01.1	DAHIDN01.1.fasta	2018-12-27	Australia:Queensland	blood	clinical
DAHIFA01.1	DAHIFA01.1.fasta	2018-11-03	Australia:Queensland	blood	clinical
DAHIKL01.1	DAHIKL01.1.fasta	2019-05-06	Australia:Queensland	Thigh Tissue	clinical
DAHIKS01.1	DAHIKS01.1.fasta	2019-06-07	Australia:Queensland	Finger Tissue	clinical
DAHIMO01.1	DAHIMO01.1.fasta	2019-06-12	Australia:Queensland	urine	clinical
DAHINC01.1	DAHINC01.1.fasta	2019-05-13	Australia:Queensland	Foot Tissue	clinical
DAHINR01.1	DAHINR01.1.fasta	2019-05-28	Australia:Queensland	Toe Bone	clinical
DAHINS01.1	DAHINS01.1.fasta	2019-06-04	Australia:Queensland	ALT Donor Site Swab	clinical
DAHIOJ01.1	DAHIOJ01.1.fasta	2019-12-09	Australia:Queensland	Hip Tissue	clinical
DAHIOT01.1	DAHIOT01.1.fasta	2019-05-21	Australia:Queensland	urine	clinical
DAHIPR01.1	DAHIPR01.1.fasta	2019-06-07	Australia:Queensland	Eye Swab	clinical
DAHIRC01.1	DAHIRC01.1.fasta	2019-11-25	Australia:Queensland	Foot Wound Swab	clinical
DAHIVA01.1	DAHIVA01.1.fasta	2019-06-03	Australia:Queensland	Ankle Tissue	clinical
DAHJGK01.1	DAHJGK01.1.fasta	2019-12-23	Australia:Queensland	Toe Bone	clinical
DAHJGM01.1	DAHJGM01.1.fasta	2019-12-23	Australia:Queensland	Foot Tissue	clinical
DAHQUV01.1	DAHQUV01.1.fasta	2021	China:Taiyuan	ND	clinical
DAHQVF01.1	DAHQVF01.1.fasta	2019	China:Wenzhou	ND	clinical
DAHQVH01.1	DAHQVH01.1.fasta	2021	China:Taiyuan	ND	clinical
DAHQVI01.1	DAHQVI01.1.fasta	2021	China:Taiyuan	ND	clinical
DAHQVJ01.1	DAHQVJ01.1.fasta	2021	China:Taiyuan	ND	clinical
DAHQVK01.1	DAHQVK01.1.fasta	2021	China:Taiyuan	ND	clinical
DAHQVL01.1	DAHQVL01.1.fasta	2021	China:Taiyuan	ND	clinical
DAHQVM01.1	DAHQVM01.1.fasta	2021	China:Taiyuan	ND	clinical
DAHQVN01.1	DAHQVN01.1.fasta	2021	China:Taiyuan	ND	clinical
DAHQVO01.1	DAHQVO01.1.fasta	2021	China:Taiyuan	ND	clinical
DAHQVP01.1	DAHQVP01.1.fasta	2021	China:Taiyuan	ND	clinical
DAHQVQ01.1	DAHQVQ01.1.fasta	2021	China:Taiyuan	ND	clinical
DAHQVR01.1	DAHQVR01.1.fasta	2021	China:Taiyuan	ND	clinical
DAHQVS01.1	DAHQVS01.1.fasta	2021	China:Taiyuan	ND	clinical
DAHQVT01.1	DAHQVT01.1.fasta	2021	China:Taiyuan	ND	clinical
DAHQVU01.1	DAHQVU01.1.fasta	2021	China:Taiyuan	ND	clinical
DAHQVV01.1	DAHQVV01.1.fasta	2021	China:Taiyuan	ND	clinical
DAHQVW01.1	DAHQVW01.1.fasta	2021	China:Taiyuan	ND	clinical
DAHQVX01.1	DAHQVX01.1.fasta	2021	China:Taiyuan	ND	clinical
DAHQVY01.1	DAHQVY01.1.fasta	2021	China:Taiyuan	ND	clinical
DAHQXB01.1	DAHQXB01.1.fasta	2019	China:Wenzhou	ND	clinical
DAHQXC01.1	DAHQXC01.1.fasta	2021	China:Taiyuan	ND	clinical
DAHQXD01.1	DAHQXD01.1.fasta	2021	China:Taiyuan	ND	clinical
DAHQXE01.1	DAHQXE01.1.fasta	2021	China:Taiyuan	ND	NULL
DAHQXF01.1	DAHQXF01.1.fasta	2021	China:Taiyuan	ND	clinical
DAHQXG01.1	DAHQXG01.1.fasta	2021	China:Taiyuan	ND	clinical
DAHQXH01.1	DAHQXH01.1.fasta	2021	China:Taiyuan	ND	clinical
DAHQXI01.1	DAHQXI01.1.fasta	2021	China:Taiyuan	ND	clinical
DAHQXJ01.1	DAHQXJ01.1.fasta	2021	China:Taiyuan	ND	clinical
DAHQXK01.1	DAHQXK01.1.fasta	2021	China:Taiyuan	ND	clinical
DAHQXL01.1	DAHQXL01.1.fasta	2021	China:Taiyuan	ND	clinical
DAHTOS01.1	DAHTOS01.1.fasta	2021	China:Taiyuan	ND	clinical
DRR016021	DRR016021.fasta	ND	ND	ND	NULL
ERR10436351	ERR10436351.fasta	2020	Benin	urine	clinical
ERR10439027	ERR10439027.fasta	2020-04-21	Nigeria	swab (wound)	clinical
ERR10441392	ERR10441392.fasta	2020-03-11	Canada	expectorate	clinical
GCA_001055405.1	GCA_001055405.1.fasta	ND	USA: WA	ND	clinical
GCF_000022905.1	GCF_000022905.1.fasta	ND	ND	ND	NULL
GCF_000159135.1	GCF_000159135.1.fasta	ND	not determined	ND	clinical
GCF_000174695.1	GCF_000174695.1.fasta	ND	not determined	ND	clinical
GCF_000805675.1	GCF_000805675.1.fasta	1962	United Kingdom: London	skin	clinical
GCF_000833575.1	GCF_000833575.1.fasta	ND	France: Institute of Bacteriology of Strasbourg	semen	clinical
GCF_000988205.1	GCF_000988205.1.fasta	ND	Brazil	ND	clinical
GCF_000988225.1	GCF_000988225.1.fasta	ND	Brazil	urine	clinical
GCF_001053405.1	GCF_001053405.1.fasta	ND	USA: WA	ND	clinical
GCF_001053435.1	GCF_001053435.1.fasta	ND	USA: WA	ND	clinical
GCF_001054195.1	GCF_001054195.1.fasta	ND	USA: WA	ND	clinical
GCF_001057615.1	GCF_001057615.1.fasta	ND	USA: WA	ND	clinical
GCF_001058455.1	GCF_001058455.1.fasta	ND	USA: WA	ND	clinical
GCF_001059565.1	GCF_001059565.1.fasta	ND	USA: WA	ND	clinical
GCF_001059615.1	GCF_001059615.1.fasta	ND	USA: WA	ND	clinical
GCF_001059665.1	GCF_001059665.1.fasta	ND	USA: WA	ND	clinical
GCF_001059955.1	GCF_001059955.1.fasta	ND	USA: WA	ND	clinical
GCF_001076975.1	GCF_001076975.1.fasta	ND	USA: WA	ND	clinical
GCF_001552395.1	GCF_001552395.1.fasta	ND	ND	ND	NULL
GCF_002156805.1	GCF_002156805.1.fasta	2017-01-01	South Korea: South sea	Blowhole swab	NULL
GCF_002775055.1	GCF_002775055.1.fasta	ND	Brazil: Rio de Janeiro	blood	clinical
GCF_002775095.1	GCF_002775095.1.fasta	ND	Brazil: Rio de Janeiro	blood	clinical
GCF_002775105.1	GCF_002775105.1.fasta	ND	Brazil:Rio de Janeiro	ND	clinical
GCF_002803965.1	GCF_002803965.1.fasta	2016	USA:Boston	sputum	clinical
GCF_002804085.1	GCF_002804085.1.fasta	2016	USA:Boston	tracheal aspirate	clinical
GCF_002861385.1	GCF_002861385.1.fasta	2015	USA: Maywood, IL	ND	clinical
GCF_002865925.1	GCF_002865925.1.fasta	2009	Brazil: teaching hospital in Rio de Janeiro	patients	clinical
GCF_002871735.1	GCF_002871735.1.fasta	2015	USA: Maywood, IL	catheter	clinical
GCF_003202245.1	GCF_003202245.1.fasta	2010-08-01	Brazil: Rio de Janeiro	blood	clinical
GCF_003202295.1	GCF_003202295.1.fasta	2011-07-01	Brazil: Rio de Janeiro	Venous cateter	clinical
GCF_003202335.1	GCF_003202335.1.fasta	2011-08-01	Brazil: Rio de Janeiro	blood	clinical
GCF_003202355.1	GCF_003202355.1.fasta	2012-08-01	Brazil: Rio de Janeiro	blood	clinical
GCF_003202375.1	GCF_003202375.1.fasta	2011-03-01	Brazil: Rio de Janeiro	blood	clinical
GCF_004138065.1	GCF_004138065.1.fasta	2013-10-01	USA: Missouri	bloodstream of patient with high level daptomycin resistance	clinical
GCF_006538485.1	GCF_006538485.1.fasta	ND	ND	ND	NULL
GCF_007097425.1	GCF_007097425.1.fasta	2011	Brazil	urine	clinical
GCF_007097445.1	GCF_007097445.1.fasta	2011	Brazil	urine	clinical
GCF_007097455.1	GCF_007097455.1.fasta	2011	Brazil	urine	clinical
GCF_007097675.1	GCF_007097675.1.fasta	2011	Brazil	urine	clinical
GCF_007109275.1	GCF_007109275.1.fasta	2011	Brazil	urine	clinical
GCF_007666555.1	GCF_007666555.1.fasta	2018-09-01	USA: North Carolina, Durham	ND	environmental
GCF_007672555.1	GCF_007672555.1.fasta	2018-09-01	USA: North Carolina, Durham	ND	environmental
GCF_007672575.1	GCF_007672575.1.fasta	2018-09-01	USA: North Carolina, Durham	ND	environmental
GCF_007672585.1	GCF_007672585.1.fasta	2018-09-01	USA: North Carolina, Durham	ND	environmental
GCF_007672605.1	GCF_007672605.1.fasta	2018-09-01	USA: North Carolina, Durham	ND	environmental
GCF_007672635.1	GCF_007672635.1.fasta	2018-09-01	USA: North Carolina, Durham	ND	environmental
GCF_007672675.1	GCF_007672675.1.fasta	2018-09-01	USA: North Carolina, Durham	ND	environmental
GCF_007672725.1	GCF_007672725.1.fasta	2018-09-01	USA: North Carolina, Durham	ND	environmental
GCF_007672735.1	GCF_007672735.1.fasta	2018-09-01	USA: North Carolina, Durham	ND	environmental
GCF_007672765.1	GCF_007672765.1.fasta	2018-09-01	USA: North Carolina, Durham	ND	environmental
GCF_007678885.1	GCF_007678885.1.fasta	2018-09-01	USA: North Carolina, Durham	ND	environmental
GCF_007786365.1	GCF_007786365.1.fasta	2015	Spain	Articular liquid	clinical
GCF_008373895.1	GCF_008373895.1.fasta	2011	USA	foot ulcer	clinical
GCF_009707975.1	GCF_009707975.1.fasta	2011	Argentina	ND	clinical
GCF_009707995.1	GCF_009707995.1.fasta	2017	Argentina	Sebaceous cyst	clinical
GCF_009708045.1	GCF_009708045.1.fasta	2012	Argentina	ND	clinical
GCF_011682935.1	GCF_011682935.1.fasta	2018-02-15	China: Beijing	sputum	clinical
GCF_011682945.1	GCF_011682945.1.fasta	2018-02-11	China: Beijing	nasopharynx	clinical
GCF_011682965.1	GCF_011682965.1.fasta	2018-03-15	China: Beijing	sputum	clinical
GCF_011682985.1	GCF_011682985.1.fasta	2018-03-08	China: Beijing	nasopharynx	clinical
GCF_012030615.1	GCF_012030615.1.fasta	ND	USA: Maywood, IL	ND	clinical
GCF_014610855.1	GCF_014610855.1.fasta	2009-10-01	Brazil: Rio de Janeiro	Surgical wound secretion	clinical
GCF_014610885.1	GCF_014610885.1.fasta	2009-09-01	Brazil: Rio de Janeiro	blood	clinical
GCF_015070505.1	GCF_015070505.1.fasta	2018-05-01	Ghana	nasal mucosa	clinical
GCF_015070775.1	GCF_015070775.1.fasta	2018-05-01	Ghana	nasal mucosa	clinical
GCF_016027615.1	GCF_016027615.1.fasta	ND	ND	ND	clinical
GCF_016126915.1	GCF_016126915.1.fasta	ND	Germany: Braunschweig	ND	clinical
GCF_016403285.1	GCF_016403285.1.fasta	ND	Germany: Braunschweig	ND	clinical
GCF_016728105.1	GCF_016728105.1.fasta	ND	Germany: Braunschweig	ND	clinical
GCF_016728205.1	GCF_016728205.1.fasta	ND	Germany: Braunschweig	ND	clinical
GCF_016728685.1	GCF_016728685.1.fasta	ND	Germany: Braunschweig	ND	clinical
GCF_016728705.1	GCF_016728705.1.fasta	ND	Germany: Braunschweig	ND	clinical
GCF_016889445.1	GCF_016889445.1.fasta	ND	Germany: Braunschweig	ND	clinical
GCF_016889765.1	GCF_016889765.1.fasta	ND	Germany: Braunschweig	ND	clinical
GCF_018919245.1	GCF_018919245.1.fasta	ND	USA: Maywood, IL	ND	clinical
GCF_022345785.1	GCF_022345785.1.fasta	ND	USA	skin	clinical
GCF_022345875.1	GCF_022345875.1.fasta	ND	USA	skin	clinical
GCF_022345885.1	GCF_022345885.1.fasta	ND	USA	skin	clinical
GCF_022346165.1	GCF_022346165.1.fasta	ND	USA	skin	clinical
GCF_022346285.1	GCF_022346285.1.fasta	2018	USA	skin	clinical
GCF_022347215.1	GCF_022347215.1.fasta	2019	USA	skin	clinical
GCF_022835015.1	GCF_022835015.1.fasta	2018-11-01	Japan	ND	clinical
GCF_024138775.1	GCF_024138775.1.fasta	2001-01-02	Germany	Blood culture	clinical
GCF_900447475.1	GCF_900447475.1.fasta	1900/1962	ND	not available: to be reported later	clinical
GCF_900447625.1	GCF_900447625.1.fasta	1900/1952	ND	not available: to be reported later	NULL
GCF_900447675.1	GCF_900447675.1.fasta	1900/1920	ND	not available: to be reported later	NULL
GCF_900478045.1	GCF_900478045.1.fasta	1900/1962	United Kingdom: London	not available: to be reported later	clinical
GCF_900637065.1	GCF_900637065.1.fasta	1900/1963	United Kingdom: London	not available: to be reported later	clinical
GCF_900683645.1	GCF_900683645.1.fasta	ND	ND	not available	NULL
SRR3588893	SRR3588893.fasta	2016	USA:Boston	Bronchial alveolar lavage	clinical
SRR8397951	SRR8397951.fasta	2018-02-13	China: Beijing	sputum	clinical
SRR8397958	SRR8397958.fasta	2018-02-09	China: Beijing	sputum	clinical
SRR8397972	SRR8397972.fasta	2017-12-08	China: Beijing	sputum	clinical
SRR8398010	SRR8398010.fasta	2017-10-23	China: Beijing	sputum	clinical
SRR8398014	SRR8398014.fasta	2017-09-26	China: Beijing	sputum	clinical
SRR8398016	SRR8398016.fasta	2017-09-26	China: Beijing	sputum	clinical
SRR8398018	SRR8398018.fasta	2017-09-26	China: Beijing	sputum	clinical
SRR8398019	SRR8398019.fasta	2017-09-26	China: Beijing	sputum	clinical
SRR8398020	SRR8398020.fasta	2017-09-26	China: Beijing	sputum	clinical
SRR8398030	SRR8398030.fasta	2018-03-26	China: Beijing	sputum	clinical
SRR9851644	SRR9851644.fasta	2017-12-25	China: Tangshan	sputum	clinical
SRR9851648	SRR9851648.fasta	2018-01-11	China: Tangshan	Cather Tip	clinical
SRR9851660	SRR9851660.fasta	2016-08-20	China: Beijing	sputum	clinical
SRR9851674	SRR9851674.fasta	2017-11-20	China: Tangshan	sputum	clinical
SRR9851685	SRR9851685.fasta	2017-09-27	China: Guangzhou	sputum	clinical
SRR9851686	SRR9851686.fasta	2017-09-23	China: Guangzhou	sputum	clinical
SRR9851697	SRR9851697.fasta	2018-01-15	China: Guangzhou	sputum	clinical
SRR9851707	SRR9851707.fasta	2017-12-14	China: Tangshan	Bronchoalveolar lavage fluid	clinical
SRR9851708	SRR9851708.fasta	2017-12-04	China: Beijing	sputum	clinical
SRR9851710	SRR9851710.fasta	2017-10-30	China: Tangshan	sputum	clinical
SRR9851716	SRR9851716.fasta	2017-10-23	China: Tangshan	sputum	clinical
SRR9851717	SRR9851717.fasta	2017-11-02	China: Guangzhou	sputum	clinical
SRR9851723	SRR9851723.fasta	2018-02-26	China: Tangshan	sputum	clinical
SRR9851741	SRR9851741.fasta	2017-12-07	China: Tangshan	sputum	clinical
SRR9851758	SRR9851758.fasta	2017-12-15	China: Tangshan	sputum	clinical
SRR9851770	SRR9851770.fasta	2017-11-07	China: Tangshan	sputum	clinical
SRR9851774	SRR9851774.fasta	2017-12-18	China: Tangshan	Cather Tip	clinical
SRR9851775	SRR9851775.fasta	2017-12-20	China: Tangshan	sputum	clinical
SRR9851776	SRR9851776.fasta	2017-12-21	China: Tangshan	sputum	clinical
SRR9851778	SRR9851778.fasta	2017-12-21	China: Tangshan	sputum	clinical
SRR9851792	SRR9851792.fasta	2018-01-21	China: Tangshan	sputum	clinical
SRR9851802	SRR9851802.fasta	2016-06-08	China: Beijing	sputum	clinical
SRR9851808	SRR9851808.fasta	2016-07-08	China: Beijing	blood	clinical

## Sheet: Tree data 2
AAXWEE01.1	AAXWEE01.1.fasta	2016	USA:Boston	sputum	clinical
AAXWEF01.1	AAXWEF01.1.fasta	2016	USA:Boston	Bronchial_alveolar_lavage	clinical
AAXWEH01.1	AAXWEH01.1.fasta	2017	USA:Boston	bronchial_alveolar_lavage	clinical
AAXWEK01.1	AAXWEK01.1.fasta	2016	USA:Boston	sputum	clinical
AAXWGD01.1	AAXWGD01.1.fasta	2016	USA:Boston	sputum	clinical
DACRXN01.1	DACRXN01.1.fasta	2016-07-19	China: Beijing	sputum	clinical
DACRXO01.1	DACRXO01.1.fasta	2016-04-27	China: Beijing	sputum	clinical
DACRXP01.1	DACRXP01.1.fasta	2017-11-08	China: Tangshan	sputum	clinical
DACRXQ01.1	DACRXQ01.1.fasta	2016-04-29	China: Beijing	sputum	clinical
DACRXR01.1	DACRXR01.1.fasta	2016-04-26	China: Beijing	sputum	clinical
DACRXS01.1	DACRXS01.1.fasta	2016-05-18	China: Beijing	sputum	clinical
DACRXT01.1	DACRXT01.1.fasta	2016-06-07	China: Beijing	sputum	clinical
DACRXU01.1	DACRXU01.1.fasta	2016-07-08	China: Beijing	sputum	clinical
DACRXV01.1	DACRXV01.1.fasta	2016-06-08	China: Beijing	sputum	clinical
DACRXW01.1	DACRXW01.1.fasta	2018-01-29	China: Tangshan	sputum	clinical
DACRXX01.1	DACRXX01.1.fasta	2018-01-26	China: Tangshan	sputum	clinical
DACRXY01.1	DACRXY01.1.fasta	2018-01-25	China: Tangshan	sputum	clinical
DACRXZ01.1	DACRXZ01.1.fasta	2018-01-18	China: Tangshan	sputum	clinical
DACRYA01.1	DACRYA01.1.fasta	2018-01-25	China: Tangshan	sputum	clinical
DACRYB01.1	DACRYB01.1.fasta	2018-01-16	China: Tangshan	sputum	clinical
DACRYC01.1	DACRYC01.1.fasta	2018-01-18	China: Tangshan	sputum	clinical
DACRYD01.1	DACRYD01.1.fasta	2018-01-31	China: Tangshan	sputum	clinical
DACRYE01.1	DACRYE01.1.fasta	2018-01-03	China: Tangshan	sputum	clinical
DACRYF01.1	DACRYF01.1.fasta	2017-09-20	China: Guangzhou	sputum	clinical
DACRYG01.1	DACRYG01.1.fasta	2016-01-12	China: Beijing	sputum	clinical
DACRYH01.1	DACRYH01.1.fasta	2017-12-11	China: Beijing	sputum	clinical
DACRYI01.1	DACRYI01.1.fasta	2017-10-24	China: Guangzhou	sputum	clinical
DACRYJ01.1	DACRYJ01.1.fasta	2016-03-29	China: Beijing	sputum	clinical
DACRYK01.1	DACRYK01.1.fasta	2016-03-15	China: Beijing	sputum	clinical
DACRYL01.1	DACRYL01.1.fasta	2016-02-16	China: Beijing	sputum	clinical
DACRYM01.1	DACRYM01.1.fasta	2016-02-15	China: Beijing	sputum	clinical
DACRYN01.1	DACRYN01.1.fasta	2017-12-23	China: Tangshan	sputum	clinical
DACRYO01.1	DACRYO01.1.fasta	2017-12-21	China: Tangshan	sputum	clinical
DACRYP01.1	DACRYP01.1.fasta	2017-12-21	China: Tangshan	sputum	clinical
DACRYQ01.1	DACRYQ01.1.fasta	2017-12-16	China: Tangshan	sputum	clinical
DACRYR01.1	DACRYR01.1.fasta	2017-12-15	China: Tangshan	sputum	clinical
DACRYS01.1	DACRYS01.1.fasta	2017-12-15	China: Tangshan	Pleural Effusion	clinical
DACRYT01.1	DACRYT01.1.fasta	2017-12-22	China: Guangzhou	sputum	clinical
DACRYU01.1	DACRYU01.1.fasta	2017-12-11	China: Guangzhou	sputum	clinical
DACRYV01.1	DACRYV01.1.fasta	2017-11-09	China: Tangshan	cerebrospinal fluid	clinical
DACRYW01.1	DACRYW01.1.fasta	2018-01-20	China: Guangzhou	sputum	clinical
DACRYX01.1	DACRYX01.1.fasta	2018-02-09	China: Guangzhou	sputum	clinical
DACRYY01.1	DACRYY01.1.fasta	2018-02-03	China: Guangzhou	sputum	clinical
DACRYZ01.1	DACRYZ01.1.fasta	2018-02-10	China: Guangzhou	sputum	clinical
DACRZA01.1	DACRZA01.1.fasta	2018-02-11	China: Guangzhou	sputum	clinical
DACRZB01.1	DACRZB01.1.fasta	2018-01-19	China: Guangzhou	sputum	clinical
DACRZC01.1	DACRZC01.1.fasta	2017-12-17	China: Guangzhou	sputum	clinical
DACRZD01.1	DACRZD01.1.fasta	2016-01-06	China: Beijing	sputum	clinical
DACRZE01.1	DACRZE01.1.fasta	2016-01-05	China: Beijing	sputum	clinical
DACRZF01.1	DACRZF01.1.fasta	2016-01-04	China: Beijing	sputum	clinical
DACRZG01.1	DACRZG01.1.fasta	2016-02-25	China: Beijing	sputum	clinical
DACRZH01.1	DACRZH01.1.fasta	2016-02-24	China: Beijing	sputum	clinical
DACRZI01.1	DACRZI01.1.fasta	2016-02-18	China: Beijing	sputum	clinical
DACRZJ01.1	DACRZJ01.1.fasta	2016-03-07	China: Beijing	sputum	clinical
DACRZK01.1	DACRZK01.1.fasta	2016-03-02	China: Beijing	sputum	clinical
DACRZL01.1	DACRZL01.1.fasta	2016-04-01	China: Beijing	sputum	clinical
DACRZM01.1	DACRZM01.1.fasta	2017-11-02	China: Beijing	sputum	clinical
DACRZN01.1	DACRZN01.1.fasta	2016-03-03	China: Beijing	sputum	clinical
DACRZO01.1	DACRZO01.1.fasta	2017-11-24	China: Beijing	sputum	clinical
DACRZP01.1	DACRZP01.1.fasta	2017-12-04	China: Tangshan	Cather Tip	clinical
DACRZQ01.1	DACRZQ01.1.fasta	2017-12-02	China: Tangshan	sputum	clinical
DACRZR01.1	DACRZR01.1.fasta	2017-12-04	China: Tangshan	sputum	clinical
DACRZS01.1	DACRZS01.1.fasta	2017-12-14	China: Tangshan	sputum	clinical
DACRZT01.1	DACRZT01.1.fasta	2017-12-09	China: Tangshan	sputum	clinical
DACRZU01.1	DACRZU01.1.fasta	2017-12-09	China: Tangshan	sputum	clinical
DACRZV01.1	DACRZV01.1.fasta	2017-12-08	China: Tangshan	sputum	clinical
DACRZW01.1	DACRZW01.1.fasta	2017-12-11	China: Tangshan	sputum	clinical
DACRZX01.1	DACRZX01.1.fasta	2016-02-14	China: Beijing	sputum	clinical
DACRZY01.1	DACRZY01.1.fasta	2017-12-15	China: Tangshan	sputum	clinical
DACRZZ01.1	DACRZZ01.1.fasta	2016-02-14	China: Beijing	sputum	clinical
DACSAA01.1	DACSAA01.1.fasta	2016-02-03	China: Beijing	sputum	clinical
DACSAB01.1	DACSAB01.1.fasta	2016-02-14	China: Beijing	sputum	clinical
DACSAC01.1	DACSAC01.1.fasta	2016-01-26	China: Beijing	sputum	clinical
DACSAD01.1	DACSAD01.1.fasta	2016-01-20	China: Beijing	sputum	clinical
DACSAE01.1	DACSAE01.1.fasta	2016-01-20	China: Beijing	sputum	clinical
DACSAF01.1	DACSAF01.1.fasta	2018-02-27	China: Tangshan	sputum	clinical
DACSAG01.1	DACSAG01.1.fasta	2016-01-18	China: Beijing	sputum	clinical
DACSAH01.1	DACSAH01.1.fasta	2017-11-09	China: Tangshan	sputum	clinical
DACSAI01.1	DACSAI01.1.fasta	2017-11-17	China: Tangshan	sputum	clinical
DACSAJ01.1	DACSAJ01.1.fasta	2017-11-13	China: Beijing	sputum	clinical
DACSAK01.1	DACSAK01.1.fasta	2018-01-29	China: Guangzhou	sputum	clinical
DACSAL01.1	DACSAL01.1.fasta	2018-02-27	China: Tangshan	sputum	clinical
DACSAM01.1	DACSAM01.1.fasta	2018-03-16	China: Tangshan	sputum	clinical
DACSAN01.1	DACSAN01.1.fasta	2017-11-01	China: Guangzhou	sputum	clinical
DACSAO01.1	DACSAO01.1.fasta	2017-11-02	China: Tangshan	sputum	clinical
DACSAP01.1	DACSAP01.1.fasta	2017-10-23	China: Tangshan	sputum	clinical
DACSAQ01.1	DACSAQ01.1.fasta	2017-12-02	China: Beijing	sputum	clinical
DACSAR01.1	DACSAR01.1.fasta	2017-10-31	China: Tangshan	sputum	clinical
DACSAS01.1	DACSAS01.1.fasta	2017-10-26	China: Tangshan	sputum	clinical
DACSAT01.1	DACSAT01.1.fasta	2017-10-29	China: Tangshan	sputum	clinical
DACSAU01.1	DACSAU01.1.fasta	2018-02-03	China: Guangzhou	sputum	clinical
DACSAV01.1	DACSAV01.1.fasta	2018-02-02	China: Guangzhou	sputum	clinical
DACSAW01.1	DACSAW01.1.fasta	2018-01-29	China: Guangzhou	sputum	clinical
DACSAX01.1	DACSAX01.1.fasta	2018-02-05	China: Guangzhou	sputum	clinical
DACSAY01.1	DACSAY01.1.fasta	2018-01-17	China: Guangzhou	blood	clinical
DACSAZ01.1	DACSAZ01.1.fasta	2018-01-18	China: Guangzhou	sputum	clinical
DACSBA01.1	DACSBA01.1.fasta	2018-01-22	China: Guangzhou	sputum	clinical
DACSBB01.1	DACSBB01.1.fasta	2018-01-20	China: Guangzhou	sputum	clinical
DACSBC01.1	DACSBC01.1.fasta	2018-02-03	China: Guangzhou	sputum	clinical
DACSBD01.1	DACSBD01.1.fasta	2017-10-11	China: Beijing	sputum	clinical
DACSBE01.1	DACSBE01.1.fasta	2016-01-04	China: Beijing	sputum	clinical
DACSBF01.1	DACSBF01.1.fasta	2016-01-11	China: Beijing	sputum	clinical
DACSBG01.1	DACSBG01.1.fasta	2016-01-12	China: Beijing	sputum	clinical
DACSBH01.1	DACSBH01.1.fasta	2016-01-08	China: Beijing	sputum	clinical
DACSBI01.1	DACSBI01.1.fasta	2016-01-06	China: Beijing	sputum	clinical
DACSBJ01.1	DACSBJ01.1.fasta	2016-01-13	China: Beijing	sputum	clinical
DACSBK01.1	DACSBK01.1.fasta	2017-09-20	China: Guangzhou	sputum	clinical
DACSBL01.1	DACSBL01.1.fasta	2017-11-22	China: Tangshan	sputum	clinical
DACSBM01.1	DACSBM01.1.fasta	2017-11-01	China: Beijing	sputum	clinical
DACSBN01.1	DACSBN01.1.fasta	2017-09-22	China: Guangzhou	sputum	clinical
DACSBO01.1	DACSBO01.1.fasta	2017-10-27	China: Guangzhou	sputum	clinical
DACSBP01.1	DACSBP01.1.fasta	2017-10-28	China: Guangzhou	sputum	clinical
DACSBQ01.1	DACSBQ01.1.fasta	2017-09-23	China: Guangzhou	sputum	clinical
DACSBR01.1	DACSBR01.1.fasta	2017-09-23	China: Guangzhou	sputum	clinical
DACSBS01.1	DACSBS01.1.fasta	2017-11-24	China: Guangzhou	sputum	clinical
DACSBT01.1	DACSBT01.1.fasta	2017-10-31	China: Beijing	sputum	clinical
DACSBU01.1	DACSBU01.1.fasta	2017-11-08	China: Guangzhou	blood	clinical
DACSBV01.1	DACSBV01.1.fasta	2017-11-16	China: Tangshan	sputum	clinical
DACSBW01.1	DACSBW01.1.fasta	2017-11-25	China: Tangshan	sputum	clinical
DACSBX01.1	DACSBX01.1.fasta	2017-12-08	China: Beijing	sputum	clinical
DACSBY01.1	DACSBY01.1.fasta	2018-02-28	China: Tangshan	sputum	clinical
DACSBZ01.1	DACSBZ01.1.fasta	2018-03-09	China: Tangshan	sputum	clinical
DACSCA01.1	DACSCA01.1.fasta	2018-03-08	China: Tangshan	sputum	clinical
DACSCB01.1	DACSCB01.1.fasta	2018-03-16	China: Tangshan	sputum	clinical
DACSCC01.1	DACSCC01.1.fasta	2018-02-01	China: Tangshan	sputum	clinical
DACSCD01.1	DACSCD01.1.fasta	2017-10-09	China: Beijing	sputum	clinical
DACSCE01.1	DACSCE01.1.fasta	2017-11-15	China: Tangshan	sputum	clinical
DACSCF01.1	DACSCF01.1.fasta	2017-10-11	China: Beijing	sputum	clinical
DACSCG01.1	DACSCG01.1.fasta	2016-08-03	China: Beijing	sputum	clinical
DACSCH01.1	DACSCH01.1.fasta	2017-09-27	China: Beijing	sputum	clinical
DACSCI01.1	DACSCI01.1.fasta	2016-12-22	China: Beijing	sputum	clinical
DACSCJ01.1	DACSCJ01.1.fasta	2016-09-20	China: Beijing	sputum	clinical
DACSCK01.1	DACSCK01.1.fasta	2016-07-26	China: Beijing	sputum	clinical
DACSCL01.1	DACSCL01.1.fasta	2016-07-28	China: Beijing	sputum	clinical
DACSCM01.1	DACSCM01.1.fasta	2016-11-16	China: Beijing	urine	clinical
DACSCN01.1	DACSCN01.1.fasta	2016-08-16	China: Beijing	sputum	clinical
DACSCO01.1	DACSCO01.1.fasta	2016-09-23	China: Beijing	sputum	clinical
DACSCP01.1	DACSCP01.1.fasta	2017-10-26	China: Beijing	sputum	clinical
DACSCQ01.1	DACSCQ01.1.fasta	2017-10-14	China: Beijing	sputum	clinical
DACSCR01.1	DACSCR01.1.fasta	2018-01-08	China: Tangshan	sputum	clinical
DACSCS01.1	DACSCS01.1.fasta	2018-01-11	China: Tangshan	sputum	clinical
DACSCT01.1	DACSCT01.1.fasta	2018-01-05	China: Tangshan	sputum	clinical
DACSCU01.1	DACSCU01.1.fasta	2018-01-04	China: Tangshan	sputum	clinical
DACSCV01.1	DACSCV01.1.fasta	2017-11-13	China: Beijing	sputum	clinical
DACSCW01.1	DACSCW01.1.fasta	2017-12-26	China: Tangshan	sputum	clinical
DACSCX01.1	DACSCX01.1.fasta	2017-12-26	China: Tangshan	sputum	clinical
DACSCY01.1	DACSCY01.1.fasta	2018-01-16	China: Tangshan	sputum	clinical
DACSCZ01.1	DACSCZ01.1.fasta	2017-11-17	China: Tangshan	sputum	clinical
DACSDA01.1	DACSDA01.1.fasta	2018-01-16	China: Tangshan	sputum	clinical
DACSDB01.1	DACSDB01.1.fasta	ND	ND	ND	clinical
DACSDC01.1	DACSDC01.1.fasta	ND	ND	ND	clinical
DACSDL01.1	DACSDL01.1.fasta	2019-09-11	USA: Milwaukee, WI	ND	NULL
DACSXE01.1	DACSXE01.1.fasta	2017-10-09	China: Beijing	sputum	clinical
DACTUZ01.1	DACTUZ01.1.fasta	2018-03-28	China: Beijing	sputum	clinical
DACTVE01.1	DACTVE01.1.fasta	2018-03-16	China: Beijing	sputum	clinical
DACTVF01.1	DACTVF01.1.fasta	2018-03-15	China: Beijing	sputum	clinical
DACTVG01.1	DACTVG01.1.fasta	2018-03-23	China: Beijing	sputum	clinical
DACTVH01.1	DACTVH01.1.fasta	2018-03-19	China: Beijing	sputum	clinical
DACTVI01.1	DACTVI01.1.fasta	2018-03-12	China: Beijing	sputum	clinical
DACTVJ01.1	DACTVJ01.1.fasta	2017-09-26	China: Beijing	sputum	clinical
DACTVK01.1	DACTVK01.1.fasta	2018-03-15	China: Beijing	sputum	clinical
DACTVL01.1	DACTVL01.1.fasta	2018-03-12	China: Beijing	sputum	clinical
DACTVM01.1	DACTVM01.1.fasta	2017-09-21	China: Beijing	sputum	clinical
DACTVN01.1	DACTVN01.1.fasta	2018-03-14	China: Beijing	sputum	clinical
DACTVO01.1	DACTVO01.1.fasta	2017-09-25	China: Beijing	sputum	clinical
DACTVP01.1	DACTVP01.1.fasta	2017-09-26	China: Beijing	sputum	clinical
DACTWA01.1	DACTWA01.1.fasta	2017-10-09	China: Beijing	sputum	clinical
DACTWB01.1	DACTWB01.1.fasta	2018-03-29	China: Beijing	sputum	clinical
DACTWC01.1	DACTWC01.1.fasta	2017-10-16	China: Beijing	sputum	clinical
DACTWE01.1	DACTWE01.1.fasta	2017-10-11	China: Beijing	sputum	clinical
DACTWF01.1	DACTWF01.1.fasta	2017-10-27	China: Beijing	sputum	clinical
DACTWG01.1	DACTWG01.1.fasta	2017-10-16	China: Beijing	sputum	clinical
DACTWK01.1	DACTWK01.1.fasta	2017-10-26	China: Beijing	sputum	clinical
DACTWL01.1	DACTWL01.1.fasta	2017-10-24	China: Beijing	sputum	clinical
DACTWM01.1	DACTWM01.1.fasta	2017-10-31	China: Beijing	sputum	clinical
DACTWN01.1	DACTWN01.1.fasta	2017-10-23	China: Beijing	sputum	clinical
DACTWO01.1	DACTWO01.1.fasta	2017-09-15	China: Beijing	sputum	clinical
DACTWP01.1	DACTWP01.1.fasta	2017-11-01	China: Beijing	sputum	clinical
DACTWQ01.1	DACTWQ01.1.fasta	2017-09-18	China: Beijing	sputum	clinical
DACTWR01.1	DACTWR01.1.fasta	2017-09-15	China: Beijing	sputum	clinical
DACTWS01.1	DACTWS01.1.fasta	2017-09-15	China: Beijing	sputum	clinical
DACTWT01.1	DACTWT01.1.fasta	2017-09-14	China: Beijing	sputum	clinical
DACTWU01.1	DACTWU01.1.fasta	2017-09-14	China: Beijing	sputum	clinical
DACTWV01.1	DACTWV01.1.fasta	2017-09-14	China: Beijing	sputum	clinical
DACTWW01.1	DACTWW01.1.fasta	2017-09-14	China: Beijing	sputum	clinical
DACTWX01.1	DACTWX01.1.fasta	2017-09-18	China: Beijing	sputum	clinical
DACTWY01.1	DACTWY01.1.fasta	2017-09-25	China: Beijing	sputum	clinical
DACTWZ01.1	DACTWZ01.1.fasta	2017-11-27	China: Beijing	sputum	clinical
DACTXA01.1	DACTXA01.1.fasta	2017-11-21	China: Beijing	sputum	clinical
DACTXB01.1	DACTXB01.1.fasta	2017-11-15	China: Beijing	sputum	clinical
DACTXC01.1	DACTXC01.1.fasta	2017-11-15	China: Beijing	sputum	clinical
DACTXD01.1	DACTXD01.1.fasta	2017-11-03	China: Beijing	sputum	clinical
DACTXE01.1	DACTXE01.1.fasta	2017-11-16	China: Beijing	sputum	clinical
DACTXF01.1	DACTXF01.1.fasta	2017-11-16	China: Beijing	sputum	clinical
DACTXG01.1	DACTXG01.1.fasta	2017-11-06	China: Beijing	sputum	clinical
DACTXH01.1	DACTXH01.1.fasta	2017-11-01	China: Beijing	sputum	clinical
DACTXI01.1	DACTXI01.1.fasta	2017-11-14	China: Beijing	sputum	clinical
DACTXJ01.1	DACTXJ01.1.fasta	2017-12-16	China: Beijing	sputum	clinical
DACTXK01.1	DACTXK01.1.fasta	2017-12-15	China: Beijing	sputum	clinical
DACTXL01.1	DACTXL01.1.fasta	2017-12-01	China: Beijing	sputum	clinical
DACTXM01.1	DACTXM01.1.fasta	2017-12-04	China: Beijing	sputum	clinical
DACTXN01.1	DACTXN01.1.fasta	2017-12-05	China: Beijing	sputum	clinical
DACTXO01.1	DACTXO01.1.fasta	2017-12-05	China: Beijing	sputum	clinical
DACTXP01.1	DACTXP01.1.fasta	2017-12-07	China: Beijing	sputum	clinical
DACTXQ01.1	DACTXQ01.1.fasta	2017-12-26	China: Beijing	urine	clinical
DACTXR01.1	DACTXR01.1.fasta	2017-12-07	China: Beijing	sputum	clinical
DACTXS01.1	DACTXS01.1.fasta	2018-01-03	China: Beijing	sputum	clinical
DACTXT01.1	DACTXT01.1.fasta	2017-12-26	China: Beijing	sputum	clinical
DACTXU01.1	DACTXU01.1.fasta	2017-12-02	China: Beijing	sputum	clinical
DACTXV01.1	DACTXV01.1.fasta	2018-02-12	China: Beijing	sputum	clinical
DACTXW01.1	DACTXW01.1.fasta	2018-01-08	China: Beijing	sputum	clinical
DACTXX01.1	DACTXX01.1.fasta	2018-02-03	China: Beijing	sputum	clinical
DACTXY01.1	DACTXY01.1.fasta	2018-02-08	China: Beijing	sputum	clinical
DACTXZ01.1	DACTXZ01.1.fasta	2018-02-07	China: Beijing	urine	clinical
DACTYA01.1	DACTYA01.1.fasta	2018-02-02	China: Beijing	sputum	clinical
DACTYB01.1	DACTYB01.1.fasta	2018-02-18	China: Beijing	blood	clinical
DACTYC01.1	DACTYC01.1.fasta	2018-02-23	China: Beijing	sputum	clinical
DACTYD01.1	DACTYD01.1.fasta	2018-02-26	China: Beijing	sputum	clinical
DACTYE01.1	DACTYE01.1.fasta	2018-02-22	China: Beijing	sputum	clinical
DACTYF01.1	DACTYF01.1.fasta	2018-02-27	China: Beijing	sputum	clinical
DACTYG01.1	DACTYG01.1.fasta	2018-02-28	China: Beijing	sputum	clinical
DACTYH01.1	DACTYH01.1.fasta	2018-03-02	China: Beijing	sputum	clinical
DACTYI01.1	DACTYI01.1.fasta	2018-03-06	China: Beijing	sputum	clinical
DACTYJ01.1	DACTYJ01.1.fasta	2017-12-07	China: Beijing	sputum	clinical
DACTYK01.1	DACTYK01.1.fasta	2017-12-26	China: Beijing	sputum	clinical
DACTYL01.1	DACTYL01.1.fasta	2018-01-08	China: Beijing	sputum	clinical
DACTYM01.1	DACTYM01.1.fasta	2018-01-09	China: Beijing	sputum	clinical
DACTYN01.1	DACTYN01.1.fasta	2018-01-08	China: Beijing	sputum	clinical
DACTYO01.1	DACTYO01.1.fasta	2018-01-08	China: Beijing	sputum	clinical
DACTYP01.1	DACTYP01.1.fasta	2018-02-11	China: Beijing	sputum	clinical
DACTYQ01.1	DACTYQ01.1.fasta	2018-02-01	China: Beijing	sputum	clinical
DACTYR01.1	DACTYR01.1.fasta	2018-02-28	China: Beijing	sputum	clinical
DACTYS01.1	DACTYS01.1.fasta	2018-03-07	China: Beijing	sputum	clinical
DACTYT01.1	DACTYT01.1.fasta	2018-03-08	China: Beijing	sputum	clinical
DACYPP01.1	DACYPP01.1.fasta	2016-03-01	China: Beijing	sputum	clinical
DADYIZ01.1	DADYIZ01.1.fasta	2018	Denmark	ND	clinical
DADZOJ01.1	DADZOJ01.1.fasta	2018	Denmark	ND	clinical
DAEAAF01.1	DAEAAF01.1.fasta	2018	Denmark	ND	clinical
DAHHPK01.1	DAHHPK01.1.fasta	2019-10-18	Australia:Queensland	Arm Swab	clinical
DAHHSD01.1	DAHHSD01.1.fasta	2019-05-13	Australia:Queensland	Foot Bone	clinical
DAHHTB01.1	DAHHTB01.1.fasta	2016-08-02	Australia:Queensland	blood	clinical
DAHHVW01.1	DAHHVW01.1.fasta	2019-05-27	Australia:Queensland	Tracheostomy Site Swab	clinical
DAHHVX01.1	DAHHVX01.1.fasta	2019-06-06	Australia:Queensland	Leg Swab	clinical
DAHIBZ01.1	DAHIBZ01.1.fasta	2019-05-10	Australia:Queensland	Tibia Bone Swab	clinical
DAHIDN01.1	DAHIDN01.1.fasta	2018-12-27	Australia:Queensland	blood	clinical
DAHIFA01.1	DAHIFA01.1.fasta	2018-11-03	Australia:Queensland	blood	clinical
DAHIKL01.1	DAHIKL01.1.fasta	2019-05-06	Australia:Queensland	Thigh Tissue	clinical
DAHIKS01.1	DAHIKS01.1.fasta	2019-06-07	Australia:Queensland	Finger Tissue	clinical
DAHIMO01.1	DAHIMO01.1.fasta	2019-06-12	Australia:Queensland	urine	clinical
DAHINC01.1	DAHINC01.1.fasta	2019-05-13	Australia:Queensland	Foot Tissue	clinical
DAHINR01.1	DAHINR01.1.fasta	2019-05-28	Australia:Queensland	Toe Bone	clinical
DAHINS01.1	DAHINS01.1.fasta	2019-06-04	Australia:Queensland	ALT Donor Site Swab	clinical
DAHIOJ01.1	DAHIOJ01.1.fasta	2019-12-09	Australia:Queensland	Hip Tissue	clinical
DAHIOT01.1	DAHIOT01.1.fasta	2019-05-21	Australia:Queensland	urine	clinical
DAHIPR01.1	DAHIPR01.1.fasta	2019-06-07	Australia:Queensland	Eye Swab	clinical
DAHIRC01.1	DAHIRC01.1.fasta	2019-11-25	Australia:Queensland	Foot Wound Swab	clinical
DAHIVA01.1	DAHIVA01.1.fasta	2019-06-03	Australia:Queensland	Ankle Tissue	clinical
DAHJGK01.1	DAHJGK01.1.fasta	2019-12-23	Australia:Queensland	Toe Bone	clinical
DAHJGM01.1	DAHJGM01.1.fasta	2019-12-23	Australia:Queensland	Foot Tissue	clinical
DAHQUV01.1	DAHQUV01.1.fasta	2021	China:Taiyuan	ND	clinical
DAHQVF01.1	DAHQVF01.1.fasta	2019	China:Wenzhou	ND	clinical
DAHQVH01.1	DAHQVH01.1.fasta	2021	China:Taiyuan	ND	clinical
DAHQVI01.1	DAHQVI01.1.fasta	2021	China:Taiyuan	ND	clinical
DAHQVJ01.1	DAHQVJ01.1.fasta	2021	China:Taiyuan	ND	clinical
DAHQVK01.1	DAHQVK01.1.fasta	2021	China:Taiyuan	ND	clinical
DAHQVL01.1	DAHQVL01.1.fasta	2021	China:Taiyuan	ND	clinical
DAHQVM01.1	DAHQVM01.1.fasta	2021	China:Taiyuan	ND	clinical
DAHQVN01.1	DAHQVN01.1.fasta	2021	China:Taiyuan	ND	clinical
DAHQVO01.1	DAHQVO01.1.fasta	2021	China:Taiyuan	ND	clinical
DAHQVP01.1	DAHQVP01.1.fasta	2021	China:Taiyuan	ND	clinical
DAHQVQ01.1	DAHQVQ01.1.fasta	2021	China:Taiyuan	ND	clinical
DAHQVR01.1	DAHQVR01.1.fasta	2021	China:Taiyuan	ND	clinical
DAHQVS01.1	DAHQVS01.1.fasta	2021	China:Taiyuan	ND	clinical
DAHQVT01.1	DAHQVT01.1.fasta	2021	China:Taiyuan	ND	clinical
DAHQVU01.1	DAHQVU01.1.fasta	2021	China:Taiyuan	ND	clinical
DAHQVV01.1	DAHQVV01.1.fasta	2021	China:Taiyuan	ND	clinical
DAHQVW01.1	DAHQVW01.1.fasta	2021	China:Taiyuan	ND	clinical
DAHQVX01.1	DAHQVX01.1.fasta	2021	China:Taiyuan	ND	clinical
DAHQVY01.1	DAHQVY01.1.fasta	2021	China:Taiyuan	ND	clinical
DAHQXB01.1	DAHQXB01.1.fasta	2019	China:Wenzhou	ND	clinical
DAHQXC01.1	DAHQXC01.1.fasta	2021	China:Taiyuan	ND	clinical
DAHQXD01.1	DAHQXD01.1.fasta	2021	China:Taiyuan	ND	clinical
DAHQXE01.1	DAHQXE01.1.fasta	2021	China:Taiyuan	ND	NULL
DAHQXF01.1	DAHQXF01.1.fasta	2021	China:Taiyuan	ND	clinical
DAHQXG01.1	DAHQXG01.1.fasta	2021	China:Taiyuan	ND	clinical
DAHQXH01.1	DAHQXH01.1.fasta	2021	China:Taiyuan	ND	clinical
DAHQXI01.1	DAHQXI01.1.fasta	2021	China:Taiyuan	ND	clinical
DAHQXJ01.1	DAHQXJ01.1.fasta	2021	China:Taiyuan	ND	clinical
DAHQXK01.1	DAHQXK01.1.fasta	2021	China:Taiyuan	ND	clinical
DAHQXL01.1	DAHQXL01.1.fasta	2021	China:Taiyuan	ND	clinical
DAHTOS01.1	DAHTOS01.1.fasta	2021	China:Taiyuan	ND	clinical
DRR016021	DRR016021.fasta	ND	ND	ND	NULL
ERR10436351	ERR10436351.fasta	2020	Benin	urine	clinical
ERR10439027	ERR10439027.fasta	2020-04-21	Nigeria	swab (wound)	clinical
ERR10441392	ERR10441392.fasta	2020-03-11	Canada	expectorate	clinical
GCA_001055405.1	GCA_001055405.1.fasta	ND	USA: WA	ND	clinical
GCF_000022905.1	GCF_000022905.1.fasta	ND	ND	ND	NULL
GCF_000159135.1	GCF_000159135.1.fasta	ND	not determined	ND	clinical
GCF_000174695.1	GCF_000174695.1.fasta	ND	not determined	ND	clinical
GCF_000805675.1	GCF_000805675.1.fasta	1962	United Kingdom: London	skin	clinical
GCF_000833575.1	GCF_000833575.1.fasta	ND	France: Institute of Bacteriology of Strasbourg	semen	clinical
GCF_000988205.1	GCF_000988205.1.fasta	ND	Brazil	ND	clinical
GCF_000988225.1	GCF_000988225.1.fasta	ND	Brazil	urine	clinical
GCF_001053405.1	GCF_001053405.1.fasta	ND	USA: WA	ND	clinical
GCF_001053435.1	GCF_001053435.1.fasta	ND	USA: WA	ND	clinical
GCF_001054195.1	GCF_001054195.1.fasta	ND	USA: WA	ND	clinical
GCF_001057615.1	GCF_001057615.1.fasta	ND	USA: WA	ND	clinical
GCF_001058455.1	GCF_001058455.1.fasta	ND	USA: WA	ND	clinical
GCF_001059565.1	GCF_001059565.1.fasta	ND	USA: WA	ND	clinical
GCF_001059615.1	GCF_001059615.1.fasta	ND	USA: WA	ND	clinical
GCF_001059665.1	GCF_001059665.1.fasta	ND	USA: WA	ND	clinical
GCF_001059955.1	GCF_001059955.1.fasta	ND	USA: WA	ND	clinical
GCF_001076975.1	GCF_001076975.1.fasta	ND	USA: WA	ND	clinical
GCF_001552395.1	GCF_001552395.1.fasta	ND	ND	ND	NULL
GCF_002156805.1	GCF_002156805.1.fasta	2017-01-01	South Korea: South sea	Blowhole swab	NULL
GCF_002775055.1	GCF_002775055.1.fasta	ND	Brazil: Rio de Janeiro	blood	clinical
GCF_002775095.1	GCF_002775095.1.fasta	ND	Brazil: Rio de Janeiro	blood	clinical
GCF_002775105.1	GCF_002775105.1.fasta	ND	Brazil:Rio de Janeiro	ND	clinical
GCF_002803965.1	GCF_002803965.1.fasta	2016	USA:Boston	sputum	clinical
GCF_002804085.1	GCF_002804085.1.fasta	2016	USA:Boston	tracheal aspirate	clinical
GCF_002861385.1	GCF_002861385.1.fasta	2015	USA: Maywood, IL	ND	clinical
GCF_002865925.1	GCF_002865925.1.fasta	2009	Brazil: teaching hospital in Rio de Janeiro	patients	clinical
GCF_002871735.1	GCF_002871735.1.fasta	2015	USA: Maywood, IL	catheter	clinical
GCF_003202245.1	GCF_003202245.1.fasta	2010-08-01	Brazil: Rio de Janeiro	blood	clinical
GCF_003202295.1	GCF_003202295.1.fasta	2011-07-01	Brazil: Rio de Janeiro	Venous cateter	clinical
GCF_003202335.1	GCF_003202335.1.fasta	2011-08-01	Brazil: Rio de Janeiro	blood	clinical
GCF_003202355.1	GCF_003202355.1.fasta	2012-08-01	Brazil: Rio de Janeiro	blood	clinical
GCF_003202375.1	GCF_003202375.1.fasta	2011-03-01	Brazil: Rio de Janeiro	blood	clinical
GCF_004138065.1	GCF_004138065.1.fasta	2013-10-01	USA: Missouri	bloodstream of patient with high level daptomycin resistance	clinical
GCF_006538485.1	GCF_006538485.1.fasta	ND	ND	ND	NULL
GCF_007097425.1	GCF_007097425.1.fasta	2011	Brazil	urine	clinical
GCF_007097445.1	GCF_007097445.1.fasta	2011	Brazil	urine	clinical
GCF_007097455.1	GCF_007097455.1.fasta	2011	Brazil	urine	clinical
GCF_007097675.1	GCF_007097675.1.fasta	2011	Brazil	urine	clinical
GCF_007109275.1	GCF_007109275.1.fasta	2011	Brazil	urine	clinical
GCF_007666555.1	GCF_007666555.1.fasta	2018-09-01	USA: North Carolina, Durham	ND	environmental
GCF_007672555.1	GCF_007672555.1.fasta	2018-09-01	USA: North Carolina, Durham	ND	environmental
GCF_007672575.1	GCF_007672575.1.fasta	2018-09-01	USA: North Carolina, Durham	ND	environmental
GCF_007672585.1	GCF_007672585.1.fasta	2018-09-01	USA: North Carolina, Durham	ND	environmental
GCF_007672605.1	GCF_007672605.1.fasta	2018-09-01	USA: North Carolina, Durham	ND	environmental
GCF_007672635.1	GCF_007672635.1.fasta	2018-09-01	USA: North Carolina, Durham	ND	environmental
GCF_007672675.1	GCF_007672675.1.fasta	2018-09-01	USA: North Carolina, Durham	ND	environmental
GCF_007672725.1	GCF_007672725.1.fasta	2018-09-01	USA: North Carolina, Durham	ND	environmental
GCF_007672735.1	GCF_007672735.1.fasta	2018-09-01	USA: North Carolina, Durham	ND	environmental
GCF_007672765.1	GCF_007672765.1.fasta	2018-09-01	USA: North Carolina, Durham	ND	environmental
GCF_007678885.1	GCF_007678885.1.fasta	2018-09-01	USA: North Carolina, Durham	ND	environmental
GCF_007786365.1	GCF_007786365.1.fasta	2015	Spain	Articular liquid	clinical
GCF_008373895.1	GCF_008373895.1.fasta	2011	USA	foot ulcer	clinical
GCF_009707975.1	GCF_009707975.1.fasta	2011	Argentina	ND	clinical
GCF_009707995.1	GCF_009707995.1.fasta	2017	Argentina	Sebaceous cyst	clinical
GCF_009708045.1	GCF_009708045.1.fasta	2012	Argentina	ND	clinical
GCF_011682935.1	GCF_011682935.1.fasta	2018-02-15	China: Beijing	sputum	clinical
GCF_011682945.1	GCF_011682945.1.fasta	2018-02-11	China: Beijing	nasopharynx	clinical
GCF_011682965.1	GCF_011682965.1.fasta	2018-03-15	China: Beijing	sputum	clinical
GCF_011682985.1	GCF_011682985.1.fasta	2018-03-08	China: Beijing	nasopharynx	clinical
GCF_012030615.1	GCF_012030615.1.fasta	ND	USA: Maywood, IL	ND	clinical
GCF_014610855.1	GCF_014610855.1.fasta	2009-10-01	Brazil: Rio de Janeiro	Surgical wound secretion	clinical
GCF_014610885.1	GCF_014610885.1.fasta	2009-09-01	Brazil: Rio de Janeiro	blood	clinical
GCF_015070505.1	GCF_015070505.1.fasta	2018-05-01	Ghana	nasal mucosa	clinical
GCF_015070775.1	GCF_015070775.1.fasta	2018-05-01	Ghana	nasal mucosa	clinical
GCF_016027615.1	GCF_016027615.1.fasta	ND	ND	ND	clinical
GCF_016126915.1	GCF_016126915.1.fasta	ND	Germany: Braunschweig	ND	clinical
GCF_016403285.1	GCF_016403285.1.fasta	ND	Germany: Braunschweig	ND	clinical
GCF_016728105.1	GCF_016728105.1.fasta	ND	Germany: Braunschweig	ND	clinical
GCF_016728205.1	GCF_016728205.1.fasta	ND	Germany: Braunschweig	ND	clinical
GCF_016728685.1	GCF_016728685.1.fasta	ND	Germany: Braunschweig	ND	clinical
GCF_016728705.1	GCF_016728705.1.fasta	ND	Germany: Braunschweig	ND	clinical
GCF_016889445.1	GCF_016889445.1.fasta	ND	Germany: Braunschweig	ND	clinical
GCF_016889765.1	GCF_016889765.1.fasta	ND	Germany: Braunschweig	ND	clinical
GCF_018919245.1	GCF_018919245.1.fasta	ND	USA: Maywood, IL	ND	clinical
GCF_022345785.1	GCF_022345785.1.fasta	ND	USA	skin	clinical
GCF_022345875.1	GCF_022345875.1.fasta	ND	USA	skin	clinical
GCF_022345885.1	GCF_022345885.1.fasta	ND	USA	skin	clinical
GCF_022346165.1	GCF_022346165.1.fasta	ND	USA	skin	clinical
GCF_022346285.1	GCF_022346285.1.fasta	2018	USA	skin	clinical
GCF_022347215.1	GCF_022347215.1.fasta	2019	USA	skin	clinical
GCF_022835015.1	GCF_022835015.1.fasta	2018-11-01	Japan	ND	clinical
GCF_024138775.1	GCF_024138775.1.fasta	2001-01-02	Germany	Blood culture	clinical
GCF_900447475.1	GCF_900447475.1.fasta	1900/1962	ND	not available: to be reported later	clinical
GCF_900447625.1	GCF_900447625.1.fasta	1900/1952	ND	not available: to be reported later	NULL
GCF_900447675.1	GCF_900447675.1.fasta	1900/1920	ND	not available: to be reported later	NULL
GCF_900478045.1	GCF_900478045.1.fasta	1900/1962	United Kingdom: London	not available: to be reported later	clinical
GCF_900637065.1	GCF_900637065.1.fasta	1900/1963	United Kingdom: London	not available: to be reported later	clinical
GCF_900683645.1	GCF_900683645.1.fasta	ND	ND	not available	NULL
SRR3588893	SRR3588893.fasta	2016	USA:Boston	Bronchial alveolar lavage	clinical
SRR8397951	SRR8397951.fasta	2018-02-13	China: Beijing	sputum	clinical
SRR8397958	SRR8397958.fasta	2018-02-09	China: Beijing	sputum	clinical
SRR8397972	SRR8397972.fasta	2017-12-08	China: Beijing	sputum	clinical
SRR8398010	SRR8398010.fasta	2017-10-23	China: Beijing	sputum	clinical
SRR8398014	SRR8398014.fasta	2017-09-26	China: Beijing	sputum	clinical
SRR8398016	SRR8398016.fasta	2017-09-26	China: Beijing	sputum	clinical
SRR8398018	SRR8398018.fasta	2017-09-26	China: Beijing	sputum	clinical
SRR8398019	SRR8398019.fasta	2017-09-26	China: Beijing	sputum	clinical
SRR8398020	SRR8398020.fasta	2017-09-26	China: Beijing	sputum	clinical
SRR8398030	SRR8398030.fasta	2018-03-26	China: Beijing	sputum	clinical
SRR9851644	SRR9851644.fasta	2017-12-25	China: Tangshan	sputum	clinical
SRR9851648	SRR9851648.fasta	2018-01-11	China: Tangshan	Cather Tip	clinical
SRR9851660	SRR9851660.fasta	2016-08-20	China: Beijing	sputum	clinical
SRR9851674	SRR9851674.fasta	2017-11-20	China: Tangshan	sputum	clinical
SRR9851685	SRR9851685.fasta	2017-09-27	China: Guangzhou	sputum	clinical
SRR9851686	SRR9851686.fasta	2017-09-23	China: Guangzhou	sputum	clinical
SRR9851697	SRR9851697.fasta	2018-01-15	China: Guangzhou	sputum	clinical
SRR9851707	SRR9851707.fasta	2017-12-14	China: Tangshan	Bronchoalveolar lavage fluid	clinical
SRR9851708	SRR9851708.fasta	2017-12-04	China: Beijing	sputum	clinical
SRR9851710	SRR9851710.fasta	2017-10-30	China: Tangshan	sputum	clinical
SRR9851716	SRR9851716.fasta	2017-10-23	China: Tangshan	sputum	clinical
SRR9851717	SRR9851717.fasta	2017-11-02	China: Guangzhou	sputum	clinical
SRR9851723	SRR9851723.fasta	2018-02-26	China: Tangshan	sputum	clinical
SRR9851741	SRR9851741.fasta	2017-12-07	China: Tangshan	sputum	clinical
SRR9851758	SRR9851758.fasta	2017-12-15	China: Tangshan	sputum	clinical
SRR9851770	SRR9851770.fasta	2017-11-07	China: Tangshan	sputum	clinical
SRR9851774	SRR9851774.fasta	2017-12-18	China: Tangshan	Cather Tip	clinical
SRR9851775	SRR9851775.fasta	2017-12-20	China: Tangshan	sputum	clinical
SRR9851776	SRR9851776.fasta	2017-12-21	China: Tangshan	sputum	clinical
SRR9851778	SRR9851778.fasta	2017-12-21	China: Tangshan	sputum	clinical
SRR9851792	SRR9851792.fasta	2018-01-21	China: Tangshan	sputum	clinical
SRR9851802	SRR9851802.fasta	2016-06-08	China: Beijing	sputum	clinical
SRR9851808	SRR9851808.fasta	2016-07-08	China: Beijing	blood	clinical

## Sheet: Tree data 3
Isolate	label	Color	Country
DAHHTB01.1.fasta	range	#A8D5BA	Australia
DAHHVW01.1.fasta	range	#A8D5BA	Australia
DAHIFA01.1.fasta	range	#A8D5BA	Australia
DAHIKL01.1.fasta	range	#A8D5BA	Australia
DAHIVA01.1.fasta	range	#A8D5BA	Australia
DAHJGM01.1.fasta	range	#A8D5BA	Australia
DAHHPK01.1.fasta	range	#A8D5BA	Australia
DAHHSD01.1.fasta	range	#A8D5BA	Australia
DAHHVX01.1.fasta	range	#A8D5BA	Australia
DAHIBZ01.1.fasta	range	#A8D5BA	Australia
DAHIKS01.1.fasta	range	#A8D5BA	Australia
DAHIMO01.1.fasta	range	#A8D5BA	Australia
DAHINC01.1.fasta	range	#A8D5BA	Australia
DAHINR01.1.fasta	range	#A8D5BA	Australia
DAHINS01.1.fasta	range	#A8D5BA	Australia
DAHIOJ01.1.fasta	range	#A8D5BA	Australia
DAHIOT01.1.fasta	range	#A8D5BA	Australia
DAHIRC01.1.fasta	range	#A8D5BA	Australia
DAHJGK01.1.fasta	range	#A8D5BA	Australia
DAHIDN01.1.fasta	range	#A8D5BA	Australia
DAHIPR01.1.fasta	range	#A8D5BA	Australia
GCF_000988225.1.fasta	range	#FFF7AE	Brazil
GCF_014610855.1.fasta	range	#FFF7AE	Brazil
GCF_003202245.1.fasta	range	#FFF7AE	Brazil
GCF_002775055.1.fasta	range	#FFF7AE	Brazil
GCF_002775095.1.fasta	range	#FFF7AE	Brazil
GCF_002775105.1.fasta	range	#FFF7AE	Brazil
GCF_002865925.1.fasta	range	#FFF7AE	Brazil
GCF_003202295.1.fasta	range	#FFF7AE	Brazil
GCF_003202335.1.fasta	range	#FFF7AE	Brazil
GCF_003202355.1.fasta	range	#FFF7AE	Brazil
GCF_003202375.1.fasta	range	#FFF7AE	Brazil
GCF_014610885.1.fasta	range	#FFF7AE	Brazil
ERR10441392.fasta	range	#FFC1CC	Canada
DACRZR01.1.fasta	range	#FFD1BA	China
DACSAI01.1.fasta	range	#FFD1BA	China
DACSBV01.1.fasta	range	#FFD1BA	China
DACTYN01.1.fasta	range	#FFD1BA	China
SRR8398018.fasta	range	#FFD1BA	China
DACRXN01.1.fasta	range	#FFD1BA	China
DACRXX01.1.fasta	range	#FFD1BA	China
DACRXY01.1.fasta	range	#FFD1BA	China
DACRXZ01.1.fasta	range	#FFD1BA	China
DACRYA01.1.fasta	range	#FFD1BA	China
DACRZD01.1.fasta	range	#FFD1BA	China
DACRZF01.1.fasta	range	#FFD1BA	China
DACRZJ01.1.fasta	range	#FFD1BA	China
DACRZS01.1.fasta	range	#FFD1BA	China
DACRZV01.1.fasta	range	#FFD1BA	China
DACRZX01.1.fasta	range	#FFD1BA	China
DACSAD01.1.fasta	range	#FFD1BA	China
DACSAG01.1.fasta	range	#FFD1BA	China
DACSAS01.1.fasta	range	#FFD1BA	China
DACSCO01.1.fasta	range	#FFD1BA	China
DACSCY01.1.fasta	range	#FFD1BA	China
DACTVJ01.1.fasta	range	#FFD1BA	China
DACTVM01.1.fasta	range	#FFD1BA	China
DACTWF01.1.fasta	range	#FFD1BA	China
DACTXO01.1.fasta	range	#FFD1BA	China
GCF_011682935.1.fasta	range	#FFD1BA	China
GCF_011682945.1.fasta	range	#FFD1BA	China
SRR9851741.fasta	range	#FFD1BA	China
SRR9851792.fasta	range	#FFD1BA	China
SRR9851802.fasta	range	#FFD1BA	China
DACRXO01.1.fasta	range	#FFD1BA	China
DACRXP01.1.fasta	range	#FFD1BA	China
DACRYB01.1.fasta	range	#FFD1BA	China
DACRYC01.1.fasta	range	#FFD1BA	China
DACRYM01.1.fasta	range	#FFD1BA	China
DACRYN01.1.fasta	range	#FFD1BA	China
DACRYO01.1.fasta	range	#FFD1BA	China
DACRYP01.1.fasta	range	#FFD1BA	China
DACRYQ01.1.fasta	range	#FFD1BA	China
DACRYR01.1.fasta	range	#FFD1BA	China
DACRYT01.1.fasta	range	#FFD1BA	China
DACRYV01.1.fasta	range	#FFD1BA	China
DACRZG01.1.fasta	range	#FFD1BA	China
DACRZT01.1.fasta	range	#FFD1BA	China
DACRZU01.1.fasta	range	#FFD1BA	China
DACRZW01.1.fasta	range	#FFD1BA	China
DACRZY01.1.fasta	range	#FFD1BA	China
DACSAB01.1.fasta	range	#FFD1BA	China
DACSAE01.1.fasta	range	#FFD1BA	China
DACSAJ01.1.fasta	range	#FFD1BA	China
DACSAP01.1.fasta	range	#FFD1BA	China
DACSAT01.1.fasta	range	#FFD1BA	China
DACSBD01.1.fasta	range	#FFD1BA	China
DACSBH01.1.fasta	range	#FFD1BA	China
DACSBJ01.1.fasta	range	#FFD1BA	China
DACSBL01.1.fasta	range	#FFD1BA	China
DACSBM01.1.fasta	range	#FFD1BA	China
DACSBR01.1.fasta	range	#FFD1BA	China
DACSBW01.1.fasta	range	#FFD1BA	China
DACSBY01.1.fasta	range	#FFD1BA	China
DACSCA01.1.fasta	range	#FFD1BA	China
DACSCD01.1.fasta	range	#FFD1BA	China
DACSCE01.1.fasta	range	#FFD1BA	China
DACSCM01.1.fasta	range	#FFD1BA	China
DACSCS01.1.fasta	range	#FFD1BA	China
DACSCT01.1.fasta	range	#FFD1BA	China
DACSCU01.1.fasta	range	#FFD1BA	China
DACSCW01.1.fasta	range	#FFD1BA	China
DACSCZ01.1.fasta	range	#FFD1BA	China
DACSDA01.1.fasta	range	#FFD1BA	China
DACTUZ01.1.fasta	range	#FFD1BA	China
DACTVE01.1.fasta	range	#FFD1BA	China
DACTVF01.1.fasta	range	#FFD1BA	China
DACTVG01.1.fasta	range	#FFD1BA	China
DACTVI01.1.fasta	range	#FFD1BA	China
DACTVL01.1.fasta	range	#FFD1BA	China
DACTVN01.1.fasta	range	#FFD1BA	China
DACTVO01.1.fasta	range	#FFD1BA	China
DACTWB01.1.fasta	range	#FFD1BA	China
DACTWW01.1.fasta	range	#FFD1BA	China
DACTXA01.1.fasta	range	#FFD1BA	China
DACTXC01.1.fasta	range	#FFD1BA	China
DACTXN01.1.fasta	range	#FFD1BA	China
DACTXS01.1.fasta	range	#FFD1BA	China
DACTXW01.1.fasta	range	#FFD1BA	China
DACTXX01.1.fasta	range	#FFD1BA	China
DACTXY01.1.fasta	range	#FFD1BA	China
DACTYE01.1.fasta	range	#FFD1BA	China
DACTYR01.1.fasta	range	#FFD1BA	China
DACTYS01.1.fasta	range	#FFD1BA	China
SRR8397951.fasta	range	#FFD1BA	China
SRR8397958.fasta	range	#FFD1BA	China
SRR9851644.fasta	range	#FFD1BA	China
SRR9851648.fasta	range	#FFD1BA	China
SRR9851660.fasta	range	#FFD1BA	China
SRR9851674.fasta	range	#FFD1BA	China
SRR9851685.fasta	range	#FFD1BA	China
SRR9851707.fasta	range	#FFD1BA	China
SRR9851708.fasta	range	#FFD1BA	China
SRR9851710.fasta	range	#FFD1BA	China
SRR9851716.fasta	range	#FFD1BA	China
SRR9851770.fasta	range	#FFD1BA	China
SRR9851774.fasta	range	#FFD1BA	China
SRR9851775.fasta	range	#FFD1BA	China
SRR9851776.fasta	range	#FFD1BA	China
SRR9851778.fasta	range	#FFD1BA	China
DACRXQ01.1.fasta	range	#FFD1BA	China
DACRXR01.1.fasta	range	#FFD1BA	China
DACRXS01.1.fasta	range	#FFD1BA	China
DACRXT01.1.fasta	range	#FFD1BA	China
DACRXU01.1.fasta	range	#FFD1BA	China
DACRXW01.1.fasta	range	#FFD1BA	China
DACRYF01.1.fasta	range	#FFD1BA	China
DACRYH01.1.fasta	range	#FFD1BA	China
DACRYI01.1.fasta	range	#FFD1BA	China
DACRYJ01.1.fasta	range	#FFD1BA	China
DACRYK01.1.fasta	range	#FFD1BA	China
DACRYL01.1.fasta	range	#FFD1BA	China
DACRYU01.1.fasta	range	#FFD1BA	China
DACRYW01.1.fasta	range	#FFD1BA	China
DACRYX01.1.fasta	range	#FFD1BA	China
DACRYY01.1.fasta	range	#FFD1BA	China
DACRYZ01.1.fasta	range	#FFD1BA	China
DACRZA01.1.fasta	range	#FFD1BA	China
DACRZB01.1.fasta	range	#FFD1BA	China
DACRZC01.1.fasta	range	#FFD1BA	China
DACRZH01.1.fasta	range	#FFD1BA	China
DACRZL01.1.fasta	range	#FFD1BA	China
DACRZM01.1.fasta	range	#FFD1BA	China
DACRZN01.1.fasta	range	#FFD1BA	China
DACRZP01.1.fasta	range	#FFD1BA	China
DACRZQ01.1.fasta	range	#FFD1BA	China
DACRZZ01.1.fasta	range	#FFD1BA	China
DACSAK01.1.fasta	range	#FFD1BA	China
DACSAN01.1.fasta	range	#FFD1BA	China
DACSAR01.1.fasta	range	#FFD1BA	China
DACSAU01.1.fasta	range	#FFD1BA	China
DACSAV01.1.fasta	range	#FFD1BA	China
DACSAW01.1.fasta	range	#FFD1BA	China
DACSAX01.1.fasta	range	#FFD1BA	China
DACSBA01.1.fasta	range	#FFD1BA	China
DACSBB01.1.fasta	range	#FFD1BA	China
DACSBC01.1.fasta	range	#FFD1BA	China
DACSBE01.1.fasta	range	#FFD1BA	China
DACSBG01.1.fasta	range	#FFD1BA	China
DACSBI01.1.fasta	range	#FFD1BA	China
DACSBK01.1.fasta	range	#FFD1BA	China
DACSBN01.1.fasta	range	#FFD1BA	China
DACSBP01.1.fasta	range	#FFD1BA	China
DACSBQ01.1.fasta	range	#FFD1BA	China
DACSBS01.1.fasta	range	#FFD1BA	China
DACSBT01.1.fasta	range	#FFD1BA	China
DACSBU01.1.fasta	range	#FFD1BA	China
DACSBX01.1.fasta	range	#FFD1BA	China
DACSBZ01.1.fasta	range	#FFD1BA	China
DACSCB01.1.fasta	range	#FFD1BA	China
DACSCF01.1.fasta	range	#FFD1BA	China
DACSCG01.1.fasta	range	#FFD1BA	China
DACSCI01.1.fasta	range	#FFD1BA	China
DACSCJ01.1.fasta	range	#FFD1BA	China
DACSCL01.1.fasta	range	#FFD1BA	China
DACSCN01.1.fasta	range	#FFD1BA	China
DACSCP01.1.fasta	range	#FFD1BA	China
DACTVH01.1.fasta	range	#FFD1BA	China
DACTVK01.1.fasta	range	#FFD1BA	China
DACTVP01.1.fasta	range	#FFD1BA	China
DACTWA01.1.fasta	range	#FFD1BA	China
DACTWC01.1.fasta	range	#FFD1BA	China
DACTWE01.1.fasta	range	#FFD1BA	China
DACTWG01.1.fasta	range	#FFD1BA	China
DACTWK01.1.fasta	range	#FFD1BA	China
DACTWL01.1.fasta	range	#FFD1BA	China
DACTWO01.1.fasta	range	#FFD1BA	China
DACTWP01.1.fasta	range	#FFD1BA	China
DACTWR01.1.fasta	range	#FFD1BA	China
DACTWT01.1.fasta	range	#FFD1BA	China
DACTWU01.1.fasta	range	#FFD1BA	China
DACTWX01.1.fasta	range	#FFD1BA	China
DACTWZ01.1.fasta	range	#FFD1BA	China
DACTXD01.1.fasta	range	#FFD1BA	China
DACTXG01.1.fasta	range	#FFD1BA	China
DACTXH01.1.fasta	range	#FFD1BA	China
DACTXI01.1.fasta	range	#FFD1BA	China
DACTXJ01.1.fasta	range	#FFD1BA	China
DACTXK01.1.fasta	range	#FFD1BA	China
DACTXM01.1.fasta	range	#FFD1BA	China
DACTXP01.1.fasta	range	#FFD1BA	China
DACTXR01.1.fasta	range	#FFD1BA	China
DACTXT01.1.fasta	range	#FFD1BA	China
DACTXV01.1.fasta	range	#FFD1BA	China
DACTYA01.1.fasta	range	#FFD1BA	China
DACTYC01.1.fasta	range	#FFD1BA	China
DACTYG01.1.fasta	range	#FFD1BA	China
DACTYH01.1.fasta	range	#FFD1BA	China
DACTYI01.1.fasta	range	#FFD1BA	China
DACTYK01.1.fasta	range	#FFD1BA	China
DACTYL01.1.fasta	range	#FFD1BA	China
DACTYM01.1.fasta	range	#FFD1BA	China
DACTYO01.1.fasta	range	#FFD1BA	China
DACTYP01.1.fasta	range	#FFD1BA	China
DACTYQ01.1.fasta	range	#FFD1BA	China
DACYPP01.1.fasta	range	#FFD1BA	China
DAHQVN01.1.fasta	range	#FFD1BA	China
DAHQVW01.1.fasta	range	#FFD1BA	China
DAHQXJ01.1.fasta	range	#FFD1BA	China
GCF_011682965.1.fasta	range	#FFD1BA	China
GCF_011682985.1.fasta	range	#FFD1BA	China
SRR8397972.fasta	range	#FFD1BA	China
SRR8398010.fasta	range	#FFD1BA	China
SRR8398014.fasta	range	#FFD1BA	China
SRR8398016.fasta	range	#FFD1BA	China
SRR8398030.fasta	range	#FFD1BA	China
SRR9851686.fasta	range	#FFD1BA	China
SRR9851697.fasta	range	#FFD1BA	China
SRR9851717.fasta	range	#FFD1BA	China
SRR9851808.fasta	range	#FFD1BA	China
DACRXV01.1.fasta	range	#FFD1BA	China
DACRZI01.1.fasta	range	#FFD1BA	China
DACRZK01.1.fasta	range	#FFD1BA	China
DACRZO01.1.fasta	range	#FFD1BA	China
DACSAA01.1.fasta	range	#FFD1BA	China
DACSAC01.1.fasta	range	#FFD1BA	China
DACSAF01.1.fasta	range	#FFD1BA	China
DACSAH01.1.fasta	range	#FFD1BA	China
DACSAO01.1.fasta	range	#FFD1BA	China
DACSBF01.1.fasta	range	#FFD1BA	China
DACSCC01.1.fasta	range	#FFD1BA	China
DACSCK01.1.fasta	range	#FFD1BA	China
DACSCQ01.1.fasta	range	#FFD1BA	China
DACSCV01.1.fasta	range	#FFD1BA	China
DACSXE01.1.fasta	range	#FFD1BA	China
DACTWQ01.1.fasta	range	#FFD1BA	China
DACTWS01.1.fasta	range	#FFD1BA	China
DACTWY01.1.fasta	range	#FFD1BA	China
DACTXB01.1.fasta	range	#FFD1BA	China
DACTXQ01.1.fasta	range	#FFD1BA	China
DACTXU01.1.fasta	range	#FFD1BA	China
DACTYB01.1.fasta	range	#FFD1BA	China
DACTYD01.1.fasta	range	#FFD1BA	China
DACTYF01.1.fasta	range	#FFD1BA	China
DAHQVH01.1.fasta	range	#FFD1BA	China
SRR8398020.fasta	range	#FFD1BA	China
SRR9851723.fasta	range	#FFD1BA	China
SRR9851758.fasta	range	#FFD1BA	China
DACRYD01.1.fasta	range	#FFD1BA	China
DACRYE01.1.fasta	range	#FFD1BA	China
DACSAL01.1.fasta	range	#FFD1BA	China
DACSAM01.1.fasta	range	#FFD1BA	China
DACSAQ01.1.fasta	range	#FFD1BA	China
DACSAY01.1.fasta	range	#FFD1BA	China
DACSAZ01.1.fasta	range	#FFD1BA	China
DACSBO01.1.fasta	range	#FFD1BA	China
DACSCH01.1.fasta	range	#FFD1BA	China
DACTWM01.1.fasta	range	#FFD1BA	China
DACTXL01.1.fasta	range	#FFD1BA	China
SRR8398019.fasta	range	#FFD1BA	China
DACRYG01.1.fasta	range	#FFD1BA	China
DACRZE01.1.fasta	range	#FFD1BA	China
DACTWV01.1.fasta	range	#FFD1BA	China
DACTXZ01.1.fasta	range	#FFD1BA	China
DACRYS01.1.fasta	range	#FFD1BA	China
DACSCR01.1.fasta	range	#FFD1BA	China
DACTWN01.1.fasta	range	#FFD1BA	China
DACTXE01.1.fasta	range	#FFD1BA	China
DACTXF01.1.fasta	range	#FFD1BA	China
DAHQVJ01.1.fasta	range	#FFD1BA	China
DAHQVO01.1.fasta	range	#FFD1BA	China
DAHQXD01.1.fasta	range	#FFD1BA	China
DAHQXL01.1.fasta	range	#FFD1BA	China
DAHQXB01.1.fasta	range	#FFD1BA	China
DACTYJ01.1.fasta	range	#FFD1BA	China
DAHQUV01.1.fasta	range	#FFD1BA	China
DAHQVI01.1.fasta	range	#FFD1BA	China
DAHQVK01.1.fasta	range	#FFD1BA	China
DAHQVL01.1.fasta	range	#FFD1BA	China
DAHQVM01.1.fasta	range	#FFD1BA	China
DAHQVP01.1.fasta	range	#FFD1BA	China
DAHQVQ01.1.fasta	range	#FFD1BA	China
DAHQVR01.1.fasta	range	#FFD1BA	China
DAHQVS01.1.fasta	range	#FFD1BA	China
DAHQVT01.1.fasta	range	#FFD1BA	China
DAHQVU01.1.fasta	range	#FFD1BA	China
DAHQVV01.1.fasta	range	#FFD1BA	China
DAHQVX01.1.fasta	range	#FFD1BA	China
DAHQVY01.1.fasta	range	#FFD1BA	China
DAHQXC01.1.fasta	range	#FFD1BA	China
DAHQXE01.1.fasta	range	#FFD1BA	China
DAHQXF01.1.fasta	range	#FFD1BA	China
DAHQXG01.1.fasta	range	#FFD1BA	China
DAHQXH01.1.fasta	range	#FFD1BA	China
DAHQXI01.1.fasta	range	#FFD1BA	China
DAHQXK01.1.fasta	range	#FFD1BA	China
DAHTOS01.1.fasta	range	#FFD1BA	China
DADYIZ01.1.fasta	range	#FFB3AB	Denmark
DADZOJ01.1.fasta	range	#FFB3AB	Denmark
DAEAAF01.1.fasta	range	#FFB3AB	Denmark
GCF_016728105.1.fasta	range	#FFF5C3	Germany
GCF_016889445.1.fasta	range	#FFF5C3	Germany
GCF_016728205.1.fasta	range	#FFF5C3	Germany
GCF_016403285.1.fasta	range	#FFF5C3	Germany
GCF_022835015.1.fasta	range	#F5F5DC	Japan
ERR10439027.fasta	range	#B2E8C6	Nigeria
GCA_030844905.1.fasta	range	#A9D1F7	UK
GCA_030844935.1.fasta	range	#A9D1F7	UK
GCA_030844975.1.fasta	range	#A9D1F7	UK
GCA_030844995.1.fasta	range	#A9D1F7	UK
GCA_030845015.1.fasta	range	#A9D1F7	UK
GCA_030845035.1.fasta	range	#A9D1F7	UK
GCA_030845055.1.fasta	range	#A9D1F7	UK
GCA_030844955.1.fasta	range	#A9D1F7	UK
GCA_039773935.1.fasta	range	#A9D1F7	UK
AAXWEE01.1.fasta	range	#B3E5FC	USA
AAXWEK01.1.fasta	range	#B3E5FC	USA
AAXWGD01.1.fasta	range	#B3E5FC	USA
GCA_001055405.1.fasta	range	#B3E5FC	USA
GCF_001053405.1.fasta	range	#B3E5FC	USA
GCF_001053435.1.fasta	range	#B3E5FC	USA
GCF_001058455.1.fasta	range	#B3E5FC	USA
GCF_001076975.1.fasta	range	#B3E5FC	USA
GCF_002804085.1.fasta	range	#B3E5FC	USA
GCF_004138065.1.fasta	range	#B3E5FC	USA
GCF_008373895.1.fasta	range	#B3E5FC	USA
SRR3588893.fasta	range	#B3E5FC	USA
AAXWEF01.1.fasta	range	#B3E5FC	USA
AAXWEH01.1.fasta	range	#B3E5FC	USA
GCF_001059665.1.fasta	range	#B3E5FC	USA
GCF_001059955.1.fasta	range	#B3E5FC	USA
GCF_002803965.1.fasta	range	#B3E5FC	USA
GCF_022345785.1.fasta	range	#B3E5FC	USA
DACSDL01.1.fasta	range	#B3E5FC	USA
GCF_900683645.1.fasta	range
DACSDB01.1.fasta	range
DACSDC01.1.fasta	range
DRR016021.fasta	range
GCF_000159135.fasta	range
GCF_006538485.1.fasta	range
GCF_900447625.1.fasta	range
GCF_900447675.1.fasta	range

## Sheet: Plasmids
	pCs-Na-1	pCs-Na-2	pJA144188	pTP10	pUnnamed			pCs-Na-1	pCs-Na-2	pJA144188	pTP10	pUnnamed
16S	0	0	0	0	0		tetA	0	0	0	1	0
23S	0	0	0	0	0		cmx	0	0	0.9976	1	0
AAC(6')-IIa	0	0	0	0	0		APH(3')-Ia	0	0	1	1	0
AAC(6')-Ia	0	0	1	0	0		APH(3'')-Ib	0	0	0.9938	0.9966	0
AAC(6')-Ib3	0	0	0	0	0		APH(6)-Id	0	0	0.9974	0.9252	0
APH(3'')-Ib	0	0	0.9938	0.9966	0
APH(3')-Ia	0	0	1	1	0		ErmX	0	0	0.9786	0.9799	0.9611
APH(3')-VIa	0	0	0	0	0
APH(6)-Id	0	0	0.9974	0.9252	0		tet(W)	0	0	0.9532	0	0
tetA	0	0	0	1	0		sul1	0	0.0193	1	0	0
ErmX	0	0	0.9786	0.9799	0.9611		AAC(6')-Ia	0	0	1	0	0
TEM-1	0	0	0.0182	0	0		aadA	0	0	0.9937	0	0
aadA	0	0	0.9937	0	0
cmx	0	0	0.9976	1	0
dfrA1	0	0	0	0	0
rpsL	0	0	0	0	0
sul1	0	0.0193	1	0	0
tet(33)	0	0	0	0.0144	0.0153
tet(L)	0	0	0	0	0
tet(W)	0	0	0.9532	0	0

[truncated: 1 more sheets: matriz gene]
